# Supplementary material for: Health communication, information technology and the public’s attitude toward periodic general health examinations
Source: F1000Res. 2016 Dec 30;5:2935. [Version 1] doi: 10.12688/f1000research.10508.1 (PMC5247783; doi:10.12688/f1000research.10508.1)
Supplement: Raw data gathered from the survey — The data table used for providing descriptive statistics and preparing data subsets for statistical analysis (see also Supplementary Table 1). [file f1000research-5-11326-s0000.tgz]

Archive with 1 entries (1 files):
- 36215a9e-ddca-4adc-85d1-ec51fbbd9790_Dataset_1.csv
