# Supplementary material for: Health communication, information technology and the public’s attitude toward periodic general health examinations
Source: F1000Res. 2016 Dec 30;5:2935. [Version 1] doi: 10.12688/f1000research.10508.1 (PMC5247783; doi:10.12688/f1000research.10508.1)
Supplement: Raw data gathered from the survey — The data table used for providing descriptive statistics and preparing data subsets for statistical analysis (see also Supplementary Table 1). [file f1000research-5-11326-s0000.tgz › 36215a9e-ddca-4adc-85d1-ec51fbbd9790_Dataset_1.csv]

id	date	Age	sex	Edu	NotImp	ComSubsidy	UseMon	Tangibles	Reliability	Respon	Assurance	Empathy	AverageQual	QualExam	StChoice	AffCost	UseIT	AfterIT	SuffInfo	PopularInfo
m00001	20160919	19	female	Uni	yes	yes	partly	2	2	2	2	1	1.8	low	selfstudy	low	yes	yes	4	4
m00002	20160919	20	female	Uni	no	no	allsoon	2	3	1	2	1	1.8	low	clinic	low	no	yes	1	2
m00003	20160919	24	female	Uni	no	no	allsoon	1	1	4	2	3	2.2	med	askrel	low	no	no	2	5
m00004	20160919	20	female	Uni	yes	yes	partly	3	3	2	3	2	2.6	med	selfstudy	low	yes	yes	4	1
m00005	20160919	23	male	Uni	yes	no	partly	3	3	3	3	3	3	med	selfstudy	med	yes	yes	3	2
m00006	20160919	19	female	Uni	no	yes	later	1	1	1	2	1	1.2	low	askrel	low	yes	yes	5	3
m00007	20160919	20	male	Uni	yes	no	later	3	3	3	2	2	2.6	med	askrel	low	maybe	yes	4	4
m00008	20160919	22	female	Uni	yes	yes	partly	3	2	2	3	3	2.6	med	selfstudy	low	maybe	maybe	3	2
m00009	20160919	21	female	Uni	yes	yes	allsoon	5	4	4	5	5	4.6	high	askrel	hi	no	no	2	3
m00010	20160919	48	female	Hi	no	no	allsoon	1	2	1	2	1	1.4	low	clinic	hi	no	no	5	4
m00011	20160919	30	female	Hi	yes	yes	allsoon	3	4	1	4	2	2.8	med	selfstudy	hi	yes	yes	4	4
m00012	20160919	33	male	Hi	yes	no	later	4	4	3	4	4	3.8	med	clinic	low	yes	maybe	4	4
m00013	20160919	31	female	Hi	yes	yes	later	4	3	3	4	2	3.2	med	clinic	low	no	no	3	3
m00014	20160919	20	female	Uni	yes	yes	allsoon	4	4	4	5	4	4.2	high	clinic	low	yes	yes	4	4
m00015	20160919	25	female	Uni	no	yes	allsoon	3	3	3	4	3	3.2	med	askrel	med	yes	yes	3	3
m00016	20160919	28	male	Hi	no	yes	allsoon	5	3	2	3	4	3.4	med	askrel	med	maybe	yes	3	5
m00017	20160919	28	male	Uni	yes	yes	allsoon	3	3	2	4	2	2.8	med	selfstudy	med	no	yes	4	4
m00018	20160919	29	female	Uni	yes	yes	allsoon	5	5	4	5	5	4.8	high	clinic	med	maybe	maybe	5	5
m00019	20160919	48	female	Hi	yes	no	later	4	5	4	4	5	4.4	high	clinic	hi	yes	no	4	5
m00020	20160919	29	female	Uni	no	yes	allsoon	2	2	4	3	4	3	med	selfstudy	hi	yes	yes	3	3
m00021	20160919	42	male	Hi	no	no	allsoon	5	5	4	5	4	4.6	high	clinic	hi	yes	yes	3	1
m00022	20160919	30	female	Uni	no	no	allsoon	5	5	5	5	5	5	high	askrel	med	yes	yes	5	3
m00023	20160919	26	male	Uni	yes	yes	allsoon	5	4	5	5	5	4.8	high	clinic	low	yes	no	2	2
m00024	20160919	33	female	Uni	no	no	allsoon	3	3	1	4	2	2.6	med	clinic	med	yes	yes	3	3
m00025	20160919	21	female	Hi	yes	yes	allsoon	3	4	4	5	4	4	high	askrel	med	yes	yes	4	5
m00026	20160919	29	female	Uni	no	yes	allsoon	4	3	4	3	4	3.6	med	askrel	hi	yes	yes	3	2
m00027	20160919	37	female	Uni	no	yes	allsoon	5	5	4	5	5	4.8	high	clinic	low	no	yes	3	3
m00028	20160919	23	female	Uni	yes	no	allsoon	5	5	4	5	5	4.8	high	clinic	hi	no	yes	5	5
m00029	20160919	26	female	Hi	yes	yes	allsoon	4	3	5	5	5	4.4	high	clinic	low	no	no	1	1
m00030	20160919	24	female	Uni	yes	no	allsoon	3	4	4	4	5	4	high	clinic	low	yes	maybe	5	5
m00031	20160919	24	male	Uni	yes	yes	allsoon	3	2	1	4	2	2.4	med	selfstudy	med	yes	yes	3	3
m00032	20160919	31	female	Uni	yes	yes	allsoon	4	5	4	5	5	4.6	high	selfstudy	med	maybe	yes	2	2
m00033	20160919	30	male	Uni	yes	yes	later	4	4	4	4	5	4.2	high	selfstudy	low	maybe	yes	3	2
m00034	20160919	30	male	Uni	yes	yes	allsoon	3	4	4	4	4	3.8	med	clinic	low	no	no	2	1
m00035	20160919	21	female	Uni	yes	no	later	5	4	2	4	4	3.8	med	selfstudy	low	yes	yes	3	3
m00036	20160919	21	female	Uni	no	yes	allsoon	4	4	4	3	5	4	high	clinic	hi	yes	yes	4	3
m00037	20160919	26	female	Hi	yes	yes	later	4	5	4	4	5	4.4	high	clinic	med	yes	yes	3	3
m00038	20160920	28	male	Uni	yes	no	later	3	4	5	4	4	4	high	clinic	med	no	yes	4	2
m00039	20160920	24	female	Uni	yes	no	allsoon	4	5	5	4	5	4.6	high	selfstudy	med	maybe	yes	1	2
m00040	20160920	25	female	Uni	yes	yes	allsoon	5	5	5	5	5	5	high	clinic	hi	yes	yes	4	3
m00041	20160920	18	female	Hi	no	no	allsoon	2	5	2	4	3	3.2	med	askrel	med	yes	yes	4	4
m00042	20160920	58	female	Hi	no	yes	allsoon	4	5	5	5	5	4.8	high	askrel	hi	no	no	3	4
m00043	20160920	45	male	Hi	yes	no	later	5	5	4	5	5	4.8	high	clinic	hi	no	no	3	2
m00044	20160920	37	male	Hi	yes	no	allsoon	3	4	5	4	4	4	high	askrel	med	no	yes	4	5
m00045	20160920	25	female	Uni	yes	yes	later	5	4	4	4	3	4	high	askrel	hi	maybe	maybe	4	3
m00046	20160920	28	male	Uni	no	yes	allsoon	4	4	3	5	4	4	high	selfstudy	med	no	yes	3	3
m00047	20160920	24	male	Uni	yes	yes	partly	3	4	5	3	4	3.8	med	askrel	med	yes	yes	2	4
m00048	20160920	31	male	Uni	yes	no	later	3	3	2	3	3	2.8	med	selfstudy	low	no	yes	4	3
m00049	20160920	24	female	Uni	yes	yes	allsoon	4	3	3	3	4	3.4	med	askrel	med	maybe	yes	2	4
m00050	20160920	24	female	Hi	yes	no	later	2	1	3	3	1	2	med	clinic	hi	no	yes	1	1
m00051	20160920	32	female	Hi	yes	no	later	4	3	4	4	4	3.8	med	selfstudy	hi	no	yes	2	4
m00052	20160920	27	female	Uni	yes	yes	allsoon	3	3	2	4	3	3	med	selfstudy	hi	yes	yes	2	2
m00053	20160920	24	female	Uni	yes	no	allsoon	3	5	4	5	5	4.4	high	selfstudy	med	no	maybe	1	1
m00054	20160920	30	male	Uni	no	yes	allsoon	5	5	5	5	5	5	high	selfstudy	hi	yes	yes	3	3
m00055	20160920	27	male	Uni	yes	no	allsoon	3	4	4	4	4	3.8	med	clinic	med	no	yes	1	1
m00056	20160920	29	female	Hi	yes	no	later	2	3	4	4	2	3	med	clinic	low	no	no	3	2
m00057	20160920	46	female	Hi	yes	yes	allsoon	5	5	5	5	5	5	high	askrel	hi	no	maybe	5	5
m00058	20160920	36	female	Hi	yes	no	later	4	5	5	5	5	4.8	high	clinic	hi	no	yes	5	5
m00059	20160920	27	female	Uni	yes	no	allsoon	1	4	3	4	2	2.8	med	askrel	med	yes	yes	5	3
m00060	20160920	25	male	Uni	yes	no	later	5	5	5	5	5	5	high	clinic	med	yes	yes	5	5
m00061	20160920	26	female	Uni	no	no	allsoon	3	5	3	4	4	3.8	med	askrel	low	no	maybe	3	2
m00062	20160920	23	female	Uni	no	yes	allsoon	3	5	5	4	4	4.2	high	selfstudy	med	yes	yes	4	1
m00063	20160920	25	female	Uni	yes	yes	allsoon	3	5	5	4	4	4.2	high	selfstudy	med	yes	yes	4	3
m00064	20160920	23	female	Uni	yes	yes	partly	3	3	3	3	3	3	med	askrel	hi	maybe	maybe	3	3
m00065	20160920	23	female	Uni	yes	no	allsoon	2	2	3	3	1	2.2	med	clinic	low	yes	yes	2	2
m00066	20160920	22	female	Uni	yes	no	allsoon	3	4	1	4	3	3	med	clinic	med	yes	maybe	1	2
m00067	20160920	26	male	Uni	no	yes	allsoon	3	2	1	3	4	2.6	med	askrel	med	yes	yes	3	1
m00068	20160920	28	female	Uni	yes	yes	allsoon	4	4	4	3	3	3.6	med	clinic	med	maybe	maybe	1	1
m00069	20160920	26	female	Uni	yes	yes	allsoon	3	2	1	4	2	2.4	med	askrel	low	yes	yes	2	3
m00070	20160920	26	female	Uni	yes	yes	allsoon	1	2	3	2	3	2.2	med	askrel	hi	maybe	maybe	2	3
m00071	20160920	28	female	Uni	yes	yes	allsoon	1	1	1	1	1	1	low	selfstudy	low	maybe	maybe	1	1
m00072	20160920	27	female	Uni	no	no	allsoon	2	1	2	1	3	1.8	low	selfstudy	low	yes	yes	1	1
m00073	20160920	25	male	Uni	no	no	later	5	5	5	5	5	5	high	clinic	low	no	yes	5	5
m00074	20160920	26	male	Uni	yes	no	later	1	1	1	1	1	1	low	selfstudy	med	yes	yes	1	5
m00075	20160920	27	female	Uni	no	yes	allsoon	4	3	4	3	3	3.4	med	clinic	med	yes	maybe	3	3
m00076	20160920	28	female	Uni	no	yes	allsoon	5	3	2	5	5	4	high	clinic	med	no	yes	3	3
m00077	20160920	22	female	Hi	no	yes	allsoon	4	4	5	4	4	4.2	high	clinic	med	yes	yes	4	3
m00078	20160920	25	male	Hi	no	yes	allsoon	3	4	3	4	3	3.4	med	selfstudy	med	yes	yes	4	4
m00079	20160920	31	female	Uni	yes	no	later	5	4	3	4	3	3.8	med	clinic	low	no	maybe	2	2
m00080	20160920	20	female	Hi	yes	no	later	5	5	5	5	5	5	high	selfstudy	med	yes	yes	1	2
m00081	20160920	21	female	Hi	yes	no	allsoon	3	4	3	4	4	3.6	med	selfstudy	low	maybe	yes	2	3
m00082	20160920	26	female	Uni	no	yes	allsoon	2	3	5	3	4	3.4	med	clinic	hi	no	yes	3	2
m00083	20160920	22	female	Uni	yes	no	later	4	4	5	5	5	4.6	high	askrel	med	yes	yes	5	5
m00084	20160920	22	female	Uni	no	no	later	3	4	2	3	2	2.8	med	selfstudy	low	yes	yes	2	3
m00085	20160921	23	female	Uni	no	no	later	3	4	4	5	5	4.2	high	clinic	low	maybe	yes	3	2
m00086	20160921	30	female	Uni	no	yes	allsoon	4	4	3	4	4	3.8	med	selfstudy	med	maybe	maybe	2	2
m00087	20160921	33	female	Uni	no	yes	allsoon	4	4	5	3	5	4.2	high	selfstudy	low	no	yes	3	5
m00088	20160921	36	female	Uni	no	no	allsoon	5	5	5	5	5	5	high	clinic	low	maybe	yes	3	3
m00089	20160921	32	female	Uni	no	no	allsoon	5	5	4	5	5	4.8	high	selfstudy	low	yes	yes	5	2
m00090	20160921	27	female	Uni	no	no	allsoon	3	4	2	4	4	3.4	med	askrel	hi	yes	no	5	1
m00091	20160921	24	female	Uni	no	yes	allsoon	3	4	4	4	3	3.6	med	selfstudy	med	no	yes	4	3
m00092	20160921	36	male	Uni	no	no	allsoon	2	4	4	3	3	3.2	med	askrel	hi	yes	maybe	4	1
m00093	20160921	38	female	Hi	no	yes	allsoon	1	3	1	3	1	1.8	low	askrel	low	no	maybe	1	1
m00094	20160921	32	male	Uni	yes	yes	allsoon	3	2	3	2	3	2.6	med	selfstudy	hi	maybe	yes	3	2
m00095	20160921	64	male	Hi	no	yes	later	4	5	4	5	3	4.2	high	clinic	low	no	no	5	5
m00096	20160921	25	male	Hi	no	yes	later	4	5	5	5	5	4.8	high	clinic	hi	maybe	no	2	2
m00097	20160921	28	female	Uni	yes	yes	later	3	5	5	5	4	4.4	high	selfstudy	med	no	yes	5	3
m00098	20160921	23	female	Hi	no	yes	allsoon	2	3	2	3	3	2.6	med	selfstudy	med	no	yes	5	5
m00099	20160921	27	female	Hi	no	no	allsoon	5	5	5	5	5	5	high	askrel	low	no	no	2	3
m00100	20160921	30	male	Uni	no	no	allsoon	4	4	2	4	3	3.4	med	selfstudy	hi	maybe	maybe	2	3
m00101	20160921	21	male	Uni	no	no	later	4	4	3	4	4	3.8	med	selfstudy	low	maybe	maybe	3	2
m00102	20160921	25	male	Uni	no	no	allsoon	4	5	5	5	5	4.8	high	askrel	med	no	maybe	5	3
m00103	20160921	24	female	Uni	no	yes	allsoon	3	3	4	3	3	3.2	med	clinic	med	yes	yes	2	2
m00104	20160921	30	male	Uni	no	no	allsoon	4	5	4	5	4	4.4	high	selfstudy	med	yes	yes	2	3
m00105	20160921	23	female	Uni	no	yes	allsoon	5	4	5	4	5	4.6	high	selfstudy	hi	maybe	yes	3	3
m00106	20160921	26	male	Hi	yes	no	later	5	5	5	5	5	5	high	askrel	low	yes	yes	5	3
m00107	20160921	27	male	Uni	yes	yes	later	3	3	1	1	1	1.8	low	selfstudy	med	yes	yes	1	2
m00108	20160921	31	male	Uni	no	no	allsoon	2	2	1	2	1	1.6	low	clinic	hi	yes	yes	2	1
m00109	20160921	31	female	Uni	yes	yes	allsoon	3	4	2	4	2	3	med	clinic	low	maybe	yes	3	2
m00110	20160921	36	male	Hi	no	yes	allsoon	5	3	1	2	3	2.8	med	askrel	med	yes	maybe	2	4
m00111	20160921	27	male	Uni	no	no	allsoon	5	5	4	5	5	4.8	high	selfstudy	med	maybe	yes	4	3
m00112	20160921	18	female	Uni	no	no	allsoon	2	2	3	3	2	2.4	med	selfstudy	low	no	yes	3	4
m00113	20160921	42	female	Hi	yes	no	allsoon	3	5	3	5	5	4.2	high	clinic	hi	no	yes	5	4
m00114	20160921	58	female	Hi	no	yes	allsoon	4	5	3	5	4	4.2	high	clinic	med	no	yes	5	4
m00115	20160921	36	female	Hi	no	no	allsoon	3	3	1	2	1	2	med	selfstudy	low	yes	yes	4	3
m00116	20160921	23	male	Uni	no	yes	later	3	3	3	3.5	2.5	3	med	selfstudy	hi	yes	yes	3	2
m00117	20160921	35	female	Uni	yes	no	allsoon	5	4	3	4	4	4	high	clinic	med	yes	yes	4	4
m00118	20160921	25	female	Uni	no	no	partly	4	4	5	4	4	4.2	high	selfstudy	low	yes	no	3	2
m00119	20160921	27	female	Uni	no	no	allsoon	5	4	5	4	5	4.6	high	selfstudy	hi	yes	yes	3	1
m00120	20160921	28	female	Uni	no	no	later	4	3	5	3	5	4	high	selfstudy	med	maybe	yes	2	2
m00121	20160921	19	female	Uni	yes	no	later	3	2	1	4	3	2.6	med	askrel	low	yes	maybe	2	2
m00122	20160921	24	female	Uni	yes	yes	later	4	5	5	4	5	4.6	high	selfstudy	hi	no	maybe	3	2
m00123	20160921	18	female	Hi	yes	yes	allsoon	4	5	5	5	5	4.8	high	askrel	low	maybe	maybe	3	5
m00124	20160921	34	female	Uni	yes	yes	allsoon	3	4	1	5	2	3	med	selfstudy	low	no	yes	3	3
m00125	20160922	43	female	Uni	no	no	allsoon	3	4	2	4	3	3.2	med	clinic	med	no	no	3	2
m00126	20160922	22	female	Hi	no	no	allsoon	3	3	2	3	5	3.2	med	clinic	med	yes	maybe	2	3
m00127	20160922	20	female	Uni	yes	no	allsoon	4	5	5	5	5	4.8	high	clinic	med	no	no	1	2
m00128	20160922	26	female	Uni	yes	no	later	5	5	5	5	5	5	high	selfstudy	low	no	yes	2	1
m00129	20160922	34	male	Hi	no	no	later	4	5	2	5	2	3.6	med	selfstudy	low	no	yes	5	2
m00130	20160922	27	female	Uni	no	yes	allsoon	5	5	5	5	5	5	high	selfstudy	hi	no	yes	4	3
m00131	20160922	23	male	Uni	yes	no	allsoon	3	5	5	5	4	4.4	high	askrel	low	maybe	yes	3	4
m00132	20160922	30	male	Uni	yes	no	later	3	4	2	3	2.5	2.9	med	selfstudy	med	no	maybe	3	3
m00133	20160922	22	male	Hi	no	no	allsoon	5	5	5	5	5	5	high	selfstudy	med	no	yes	4	2
m00134	20160922	46	female	Uni	no	no	later	3	4	4	5	4	4	high	selfstudy	med	no	yes	4	3
m00135	20160922	29	male	Uni	yes	no	partly	4	5	5	4	5	4.6	high	selfstudy	low	yes	yes	5	4
m00136	20160922	24	female	Hi	no	no	later	4	3	3	4	4	3.6	med	askrel	low	no	maybe	4	4
m00137	20160922	23	female	Uni	yes	yes	allsoon	5	4	4	3	4	4	high	selfstudy	low	no	yes	3	3
m00138	20160922	22	female	Uni	no	no	allsoon	4	3	2	4	4	3.4	med	selfstudy	low	yes	maybe	2	3
m00139	20160922	29	female	Uni	yes	no	later	3	2	1	3	1	2	med	selfstudy	med	maybe	maybe	4	5
m00140	20160922	21	female	Uni	yes	no	allsoon	4	5	5	5	4	4.6	high	askrel	low	maybe	maybe	4	3
m00141	20160928	40	female	Uni	yes	yes	allsoon	4	4	5	5	5	4.6	high	selfstudy	hi	no	yes	2	2
m00142	20160928	24	female	Uni	yes	no	later	5	5	5	5	5	5	high	selfstudy	med	no	maybe	1	1
m00143	20160928	28	male	Uni	yes	yes	later	5	5	5	5	5	5	high	askrel	low	yes	maybe	3	2
m00144	20160928	26	female	Hi	no	yes	allsoon	4	4	2	5	5	4	high	selfstudy	hi	yes	maybe	5	5
m00145	20160928	40	male	Hi	no	yes	allsoon	5	5	5	5	5	5	high	selfstudy	hi	no	no	1	1
m00146	20160928	29	female	Uni	no	no	later	2	1	3	2	3	2.2	med	clinic	med	no	yes	2	2
m00147	20160928	27	female	Uni	no	no	later	3	4	4	4	4	3.8	med	selfstudy	hi	no	no	1	1
m00148	20160928	34	female	Uni	yes	no	allsoon	3	3	4	3	3	3.2	med	clinic	med	maybe	no	2	3
m00149	20160928	28	female	Hi	yes	no	later	3	4	4	4	4	3.8	med	selfstudy	low	no	maybe	2	3
m00150	20160928	29	male	Hi	yes	no	allsoon	5	5	5	5	5	5	high	clinic	med	no	yes	2	2
m00151	20160928	29	male	Hi	yes	no	later	3.5	5	2	4	1	3.1	med	clinic	low	yes	yes	1	1
m00152	20160927	28	female	Uni	yes	no	allsoon	4	4	5	5	5	4.6	high	selfstudy	hi	no	no	2	2
m00153	20160927	25	female	Hi	yes	no	later	5	5	5	5	5	5	high	selfstudy	med	no	maybe	5	4
m00154	20160927	38	male	Hi	yes	no	later	4	4	5	4	5	4.4	high	clinic	med	no	yes	2	2
m00155	20160927	30	female	Uni	yes	no	allsoon	4	4	5	4	5	4.4	high	selfstudy	med	maybe	yes	3	4
m00156	20160927	50	female	Uni	no	yes	allsoon	3	4	3	4	2	3.2	med	selfstudy	med	yes	yes	1	1
m00157	20160927	32	female	Uni	no	no	allsoon	5	5	5	5	5	5	high	selfstudy	med	no	no	1	1
m00158	20160927	42	male	Uni	no	yes	allsoon	3	4	4	4	4	3.8	med	selfstudy	hi	yes	yes	1	2
m00159	20160927	25	female	Hi	yes	yes	later	3	3	2	3	3	2.8	med	askrel	hi	yes	yes	4	3
m00160	20160927	41	female	Uni	no	no	allsoon	2	2	2	3	3	2.4	med	selfstudy	hi	maybe	no	2	2
m00161	20160927	20	female	Uni	yes	yes	allsoon	4	5	5	5	5	4.8	high	askrel	med	yes	no	2	2
m00162	20160927	26	female	Uni	no	yes	allsoon	3	4	5	4	5	4.2	high	selfstudy	hi	no	yes	5	5
m00163	20160927	28	female	Uni	yes	no	later	2	2	2	4	2	2.4	med	selfstudy	hi	no	no	2	2
m00164	20160927	26	male	Uni	yes	no	later	3	3	3	3	3	3	med	selfstudy	med	no	no	3	3
m00165	20160927	23	female	Uni	no	yes	allsoon	5	5	5	5	5	5	high	askrel	med	maybe	no	5	2
m00166	20160927	25	female	Uni	yes	no	later	2	2	2	2	2	2	med	selfstudy	hi	no	no	1	2
m00167	20160927	30	female	Uni	yes	no	later	4	5	5	5	4	4.6	high	selfstudy	low	no	no	1	1
m00168	20160927	31	male	Hi	yes	yes	allsoon	4	5	5	5	5	4.8	high	selfstudy	med	yes	yes	5	1
m00169	20160927	24	female	Uni	no	no	later	5	5	5	5	5	5	high	clinic	hi	no	no	2	4
m00170	20160927	36	female	Uni	no	no	later	3	3	5	3	4	3.6	med	askrel	low	maybe	yes	3	4
m00171	20160927	41	female	Uni	yes	no	later	3	5	5	5	5	4.6	high	selfstudy	hi	no	no	1	1
m00172	20160927	32	male	Hi	no	no	allsoon	5	5	3	5	5	4.6	high	clinic	low	no	yes	4	3
m00173	20160927	20	female	Hi	yes	yes	allsoon	5	5	5	5	5	5	high	clinic	med	no	yes	5	5
m00174	20160927	25	female	Hi	no	no	allsoon	5	5	3	5	5	4.6	high	selfstudy	hi	no	maybe	2	2
m00175	20160927	27	male	Uni	yes	no	allsoon	3	4	3	5	2	3.4	med	selfstudy	med	yes	yes	2	3
m00176	20160927	29	female	Uni	yes	no	later	4	5	4	5	5	4.6	high	selfstudy	low	yes	maybe	3	2
m00177	20160926	30	male	Hi	yes	yes	allsoon	5	5	5	5	5	5	high	selfstudy	low	no	yes	4	4
m00178	20160926	32	male	Uni	yes	no	later	4	3	3	4	3	3.4	med	clinic	med	no	no	1	1
m00179	20160926	19	female	Uni	yes	no	allsoon	3	3	5	4	4	3.8	med	clinic	med	maybe	maybe	3	3
m00180	20160926	27	female	Uni	no	yes	allsoon	2	2	2	2	2	2	med	clinic	med	maybe	no	2	2
m00181	20160930	24	female	Uni	no	yes	allsoon	4	5	4	5	4	4.4	high	selfstudy	low	yes	yes	4	3
m00182	20160930	32	female	Hi	no	yes	partly	4	4	4	4	4	4	high	selfstudy	med	yes	yes	4	4
m00183	20160930	23	female	Hi	yes	no	later	5	5	5	5	5	5	high	clinic	low	no	no	1	1
m00184	20160930	35	female	Uni	yes	yes	allsoon	3	4	4	5	5	4.2	high	clinic	hi	yes	yes	1	1
m00185	20160930	34	female	Uni	no	yes	allsoon	5	5	5	5	5	5	high	clinic	hi	no	no	5	5
m00186	20160926	30	male	Hi	no	no	later	5	5	5	5	5	5	high	clinic	hi	yes	yes	5	5
m00187	20160926	31	male	Uni	yes	no	allsoon	3	3	3	3	3	3	med	askrel	hi	yes	no	1	1
m00188	20160926	25	female	Uni	no	no	allsoon	5	5	5	5	5	5	high	selfstudy	hi	yes	yes	3	3
m00189	20160926	30	male	Uni	yes	no	allsoon	2	3	2	2	3	2.4	med	clinic	med	no	yes	5	5
m00190	20160926	26	female	Uni	no	no	later	3	5	5	5	5	4.6	high	clinic	med	yes	no	4	4
m00191	20160926	22	male	Uni	no	yes	later	5	5	4	5	5	4.8	high	selfstudy	low	maybe	yes	4	3
m00192	20160926	26	female	Uni	no	yes	allsoon	3	4	1	3	3	2.8	med	selfstudy	med	yes	maybe	1	2
m00193	20160926	26	female	Uni	yes	no	partly	5	4	5	5	5	4.8	high	selfstudy	low	yes	no	3	3
m00194	20160926	53	female	Hi	no	no	later	4	4	5	5	5	4.6	high	clinic	med	no	maybe	4	5
m00195	20160926	18	female	Uni	no	yes	allsoon	1	1	1	1	1	1	low	clinic	med	maybe	yes	5	4
m00196	20160926	22	male	Uni	yes	no	allsoon	2	2	3	2	3	2.4	med	askrel	hi	no	no	3	2
m00197	20160926	30	female	Uni	no	yes	allsoon	4	3	5	3	4	3.8	med	clinic	med	no	no	2	3
m00198	20160926	27	male	Uni	yes	no	later	3	3	5	4	2	3.4	med	selfstudy	low	yes	no	2	4
m00199	20160926	28	female	Uni	yes	no	later	4	5	2	5	3	3.8	med	selfstudy	med	no	no	4	5
m00200	20160926	20	female	Hi	no	no	allsoon	3	4	3	4	4	3.6	med	askrel	med	yes	yes	2	2
m00201	20160926	32	male	Uni	yes	no	allsoon	3	3	2	3	2	2.6	med	askrel	low	no	no	1	2
m00202	20160926	24	female	Uni	yes	no	allsoon	5	5	5	5	5	5	high	selfstudy	med	yes	yes	1	1
m00203	20160926	28	female	Uni	no	no	allsoon	4	4	2	3	3	3.2	med	selfstudy	med	yes	maybe	2	2
m00204	20160926	24	female	Uni	yes	yes	allsoon	4	5	4	4	4	4.2	high	selfstudy	low	yes	no	4	2
m00205	20160926	25	female	Uni	no	no	allsoon	4	5	4	5	3	4.2	high	selfstudy	hi	yes	maybe	4	3
m00206	20160926	24	female	Uni	no	no	allsoon	3	2	2	2	3	2.4	med	askrel	low	maybe	yes	2	2
m00207	20160926	24	female	Uni	no	no	later	4	4	4	4	3	3.8	med	askrel	med	yes	maybe	4	3
m00208	20160926	24	female	Uni	yes	no	allsoon	3.5	4	2	5	3.5	3.6	med	selfstudy	hi	yes	yes	2	3
m00209	20160926	29	male	Hi	no	no	allsoon	3	4	5	5	1	3.6	med	selfstudy	med	no	no	5	5
m00210	20160926	24	male	Uni	no	no	allsoon	1	2	1	1	1	1.2	low	selfstudy	low	yes	yes	1	2
m00211	20160926	18	female	Uni	no	yes	partly	4	3	4	3	3	3.4	med	selfstudy	low	yes	maybe	3	3
m00212	20160926	27	female	Hi	no	yes	allsoon	5	5	5	5	5	5	high	askrel	med	no	no	2	2
m00213	20160926	56	male	Hi	no	no	allsoon	5	5	5	5	5	5	high	selfstudy	hi	no	maybe	3	2
m00214	20160926	18	female	Uni	no	yes	partly	2	3	2	3	3	2.6	med	selfstudy	low	maybe	maybe	3	3
m00215	20160926	18	female	Uni	no	yes	allsoon	5	3	3	2	5	3.6	med	askrel	low	maybe	maybe	4	4
m00216	20160926	18	female	Uni	no	no	later	4	4	4	4	4	4	high	askrel	med	yes	yes	5	4
m00217	20160926	17	female	Uni	no	yes	partly	4.5	5	5	5	4.5	4.8	high	clinic	low	yes	yes	4	4.5
m00218	20160926	18	female	Uni	yes	no	allsoon	4	4	5	4	4	4.2	high	clinic	low	maybe	yes	4	4
m00219	20160926	18	female	Uni	yes	no	later	2	2	3	3	1	2.2	med	askrel	low	maybe	yes	3	3
m00220	20160924	40	female	Uni	no	no	allsoon	3	2	4	2	3	2.8	med	clinic	med	maybe	yes	3	1
m00221	20160924	31	female	Uni	yes	no	allsoon	5	4	5	5	5	4.8	high	clinic	hi	no	no	5	3
m00222	20160924	59	female	Hi	no	yes	allsoon	5	5	5	5	5	5	high	askrel	low	no	no	1	1
m00223	20160924	33	female	Uni	yes	no	allsoon	4	4	5	5	5	4.6	high	askrel	hi	yes	yes	3	2
m00224	20160924	19	female	Hi	yes	no	later	5	5	5	5	5	5	high	askrel	med	yes	yes	5	2
m00225	20160924	19	female	Hi	yes	no	allsoon	5	5	5	5	5	5	high	askrel	low	no	no	1	1
m00226	20160924	33	female	Uni	yes	no	later	3	3	3	3	3	3	med	selfstudy	med	no	no	3	3
m00227	20160924	32	female	Hi	no	no	allsoon	3	5	3	5	5	4.2	high	askrel	hi	yes	yes	5	4
m00228	20160924	23	male	Uni	no	no	later	4	4	4	4	4	4	high	askrel	low	yes	maybe	4	3
m00229	20160924	28	male	Uni	no	no	later	5	5	5	5	5	5	high	askrel	hi	yes	maybe	2	2
m00230	20160924	24	female	Uni	no	no	later	5	5	5	5	5	5	high	askrel	hi	no	maybe	2	2
m00231	20160924	19	female	Uni	yes	no	later	3	3	3	2	1	2.4	med	clinic	low	yes	yes	3	4
m00232	20160924	22	male	Hi	yes	no	later	1	1	1	1	1	1	low	selfstudy	low	yes	no	2	2
m00233	20160924	18	female	Uni	yes	no	allsoon	3	3	2	4	2	2.8	med	askrel	med	maybe	maybe	2	4
m00234	20160924	19	female	Uni	no	yes	partly	4.5	4.5	5	5	4	4.6	high	askrel	med	maybe	maybe	4	3
m00235	20160924	18	female	Uni	yes	yes	partly	3	4	4	5	5	4.2	high	clinic	low	maybe	maybe	4	4
m00236	20160924	18	female	Uni	no	no	partly	4	5	4	3	3	3.8	med	askrel	low	no	maybe	4	4
m00237	20160924	26	male	Uni	no	no	later	4	4	5	5	5	4.6	high	selfstudy	hi	no	yes	2	2
m00238	20160924	34	male	Uni	yes	no	later	4	4	5	4	3	4	high	selfstudy	hi	no	no	3	3
m00239	20160924	36	male	Uni	no	no	allsoon	2	3	1	4	4	2.8	med	selfstudy	low	no	maybe	1	3
m00240	20160924	26	male	Uni	no	no	allsoon	2	2	1	3	3	2.2	med	clinic	low	yes	yes	1	2
m00241	20160924	41	male	Hi	no	no	allsoon	4	5	4	5	4	4.4	high	clinic	hi	no	no	3	3
m00242	20160924	53	female	Uni	no	no	allsoon	4	2	4	4	3	3.4	med	selfstudy	hi	yes	maybe	3	4
m00243	20160924	24	female	Uni	yes	no	allsoon	3	5	5	5	4	4.4	high	selfstudy	med	yes	yes	4	4
m00244	20160924	44	male	Uni	yes	no	allsoon	4	3	4	5	5	4.2	high	askrel	hi	no	no	2	2
m00245	20160924	23	female	Uni	yes	no	allsoon	5	5	5	5	5	5	high	clinic	med	no	no	1	2
m00246	20160924	34	male	Hi	no	yes	allsoon	4	4	5	5	5	4.6	high	selfstudy	hi	no	no	3	3
m00247	20160924	22	female	Uni	yes	no	allsoon	4	4	3	4	1	3.2	med	clinic	med	yes	maybe	3	2
m00248	20160924	22	male	Uni	no	yes	partly	4	4	4	4	2	3.6	med	clinic	low	maybe	maybe	4	2
m00249	20160924	21	male	Uni	yes	yes	allsoon	3	2	4	4	4	3.4	med	clinic	low	yes	yes	2	2
m00250	20160924	21	female	Uni	yes	yes	partly	3	3	3	2	4	3	med	clinic	low	yes	maybe	2	2
m00251	20160924	25	female	Uni	yes	yes	partly	4	4	3	4	3	3.6	med	askrel	low	yes	yes	5	3
m00252	20160924	21	female	Uni	yes	no	allsoon	4	4	3	4	3	3.6	med	askrel	med	yes	maybe	2	2
m00253	20160924	22	female	Uni	yes	yes	later	2	5	1	4	3	3	med	askrel	low	maybe	maybe	4	2
m00254	20160924	21	female	Uni	yes	no	allsoon	4	4	2	4	2	3.2	med	clinic	low	yes	maybe	4	2
m00255	20160924	19	female	Uni	yes	yes	later	2	2	3	3	2	2.4	med	clinic	low	yes	yes	4	3
m00256	20160924	19	female	Uni	no	no	allsoon	4	3	2	5	1	3	med	clinic	low	yes	maybe	4	4
m00257	20160924	19	female	Uni	no	no	allsoon	4	3	2	5	1	3	med	clinic	low	maybe	maybe	1	4
m00258	20160924	19	male	Uni	yes	no	allsoon	3	3	2	4	4	3.2	med	clinic	low	yes	yes	3	4
m00259	20160924	19	male	Uni	yes	no	allsoon	4	3	5	3	1	3.2	med	clinic	hi	maybe	maybe	5	1
m00260	20160924	20	male	Uni	no	no	allsoon	3	3	2	3	4	3	med	selfstudy	med	maybe	maybe	3	3
m00261	20160923	29	male	Uni	yes	no	later	5	5	5	5	5	5	high	selfstudy	med	no	no	1	2
m00262	20160923	21	male	Uni	no	no	later	4	3	4	2	3	3.2	med	selfstudy	low	no	maybe	4	2
m00263	20160923	27	female	Uni	no	no	later	3	1	2	3	2	2.2	med	selfstudy	med	yes	maybe	3	1
m00264	20160923	30	female	Uni	no	no	allsoon	4	5	4	5	4	4.4	high	selfstudy	med	no	yes	2	2
m00265	20160923	30	female	Uni	yes	no	allsoon	4	2	5	3	5	3.8	med	askrel	hi	no	maybe	3	3
m00266	20160923	26	male	Uni	yes	yes	partly	2	4	3	3	1	2.6	med	selfstudy	low	maybe	maybe	5	2
m00267	20160923	25	male	Uni	yes	no	allsoon	4	4	4	3	5	4	high	selfstudy	low	no	maybe	3	3
m00268	20160923	31	male	Hi	yes	no	later	4	4	4	5	4	4.2	high	selfstudy	low	no	yes	3	4
m00269	20160923	32	male	Uni	no	no	allsoon	3	3	5	3	3	3.4	med	selfstudy	low	yes	yes	4	3
m00270	20160923	27	female	Uni	yes	yes	allsoon	3	2	1	3	2	2.2	med	selfstudy	med	no	maybe	5	4
m00271	20160923	25	female	Uni	yes	yes	allsoon	5	5	5	5	5	5	high	askrel	med	no	maybe	3	3
m00272	20160923	28	female	Uni	yes	yes	later	3	3	3	4	3	3.2	med	selfstudy	low	yes	no	4	3
m00273	20160923	19	female	Uni	yes	no	allsoon	4	4	4	3	3	3.6	med	selfstudy	med	no	yes	2	2
m00274	20160923	46	male	Hi	no	no	allsoon	5	5	4	5	5	4.8	high	clinic	med	no	no	4	4
m00275	20160923	21	female	Uni	yes	no	allsoon	4	3	5	3	4	3.8	med	selfstudy	low	yes	maybe	3	4
m00276	20160923	23	male	Uni	yes	yes	later	5	5	5	5	5	5	high	clinic	med	yes	maybe	4	4
m00277	20160923	24	male	Hi	yes	no	allsoon	4	4	3	4	4	3.8	med	selfstudy	med	no	maybe	2	2
m00278	20160923	27	female	Uni	yes	no	later	5	4	4	5	5	4.6	high	selfstudy	hi	no	no	3	2
m00279	20160923	35	male	Hi	no	no	allsoon	3	2	2	2	2	2.2	med	clinic	low	maybe	maybe	2	1
m00280	20160923	61	female	Hi	no	no	later	3	2	2	2	4	2.6	med	clinic	hi	no	no	4	3
m00281	20160923	26	male	Uni	no	no	later	5	5	5	4	4	4.6	high	selfstudy	med	no	yes	3	2
m00282	20160923	37	female	Uni	no	no	later	4	4	4	5	5	4.4	high	clinic	med	yes	yes	2	2
m00283	20160923	34	female	Uni	yes	no	later	4	4	4	3.5	3	3.7	med	clinic	med	no	no	1	1
m00284	20160923	26	female	Uni	no	no	later	4	5	5	5	5	4.8	high	clinic	med	no	yes	5	5
m00285	20160923	20	male	Uni	yes	no	later	3	3	3	5	4	3.6	med	clinic	low	maybe	yes	4	4
m00286	20160923	24	female	Uni	no	yes	allsoon	4	4	5	3	5	4.2	high	clinic	med	no	yes	3	4
m00287	20160923	22	female	Uni	no	no	partly	3	5	5	5	5	4.6	high	selfstudy	med	no	yes	3	4
m00288	20160923	18	female	Uni	yes	yes	allsoon	3	2	1	2	3	2.2	med	selfstudy	low	yes	maybe	2	2
m00289	20160923	24	female	Uni	no	no	allsoon	4	4	3	4	5	4	high	selfstudy	low	no	no	4	4
m00290	20160923	26	male	Uni	yes	no	allsoon	4	4	4	4	4	4	high	selfstudy	low	yes	maybe	2	3
m00291	20160923	26	male	Uni	no	yes	partly	2.5	3.5	4	4	3	3.4	med	selfstudy	med	no	no	2.5	2.5
m00292	20160923	28	male	Hi	no	no	later	5	5	4	5	5	4.8	high	clinic	low	yes	maybe	1	1
m00293	20160923	26	male	Uni	yes	no	allsoon	3	3	4	3	2	3	med	selfstudy	med	yes	no	2	2
m00294	20160923	24	female	Hi	no	no	allsoon	4	3	3	4	3	3.4	med	selfstudy	hi	maybe	maybe	4	3
m00295	20160923	22	female	Uni	yes	yes	allsoon	3	4	2	4	3	3.2	med	askrel	low	yes	maybe	4	3
m00296	20160922	21	female	Uni	no	no	partly	2	2	3	2	3	2.4	med	clinic	low	maybe	maybe	4	3
m00297	20160922	21	female	Uni	yes	no	allsoon	4	2	2	3	4	3	med	selfstudy	med	maybe	maybe	5	1
m00298	20160922	21	female	Uni	no	yes	later	3	3	3	3	3	3	med	askrel	med	yes	no	2	2
m00299	20160922	22	female	Uni	no	no	allsoon	2	3	4	5	2	3.2	med	clinic	med	yes	yes	3	1
m00300	20160922	22	female	Uni	yes	yes	allsoon	3	4	2	4	3	3.2	med	askrel	low	yes	maybe	4	3
m00301	20160922	23	female	Uni	yes	yes	allsoon	3	4	2	4	3	3.2	med	askrel	low	yes	maybe	4	3
m00302	20160922	22	female	Uni	no	yes	allsoon	3	4	2	4	3	3.2	med	askrel	low	yes	maybe	4	3
m00303	20160922	23	female	Uni	no	no	allsoon	3	3	4	4	3	3.4	med	askrel	med	maybe	maybe	3	3
m00304	20160922	23	female	Uni	yes	yes	allsoon	3	3	2	3	1	2.4	med	selfstudy	low	maybe	maybe	1	3
m00305	20160922	22	female	Uni	yes	yes	allsoon	3	3	3	3	4	3.2	med	askrel	low	maybe	maybe	2	3
m00306	20160922	40	male	Uni	yes	no	later	4	4	3	3	3	3.4	med	selfstudy	med	yes	no	3	2
m00307	20160922	24	male	Uni	no	no	later	3	5	4	5	2	3.8	med	selfstudy	med	no	maybe	1	1
m00308	20160922	26	female	Uni	yes	no	later	5	5	5	5	5	5	high	askrel	low	no	yes	2	2
m00309	20160922	25	male	Uni	no	no	later	4	4	3	4	4	3.8	med	clinic	med	no	yes	4	3
m00310	20160922	23	female	Uni	yes	yes	allsoon	2	3	4	5	2	3.2	med	clinic	low	maybe	yes	3	4
m00311	20160922	31	female	Uni	yes	no	allsoon	3	3	1	3	2	2.4	med	selfstudy	hi	maybe	yes	3	2
m00312	20160922	25	female	Uni	no	no	later	3	3	4	4	3	3.4	med	selfstudy	low	yes	maybe	2	2
m00313	20160922	26	male	Uni	no	no	allsoon	4.5	3.5	4	3	4	3.8	med	askrel	low	maybe	maybe	4	4
m00314	20160922	24	female	Uni	no	no	later	4	5	5	4	4.5	4.5	high	selfstudy	hi	yes	yes	5	5
m00315	20160922	29	female	Uni	no	no	allsoon	5	5	5	5	5	5	high	selfstudy	hi	yes	yes	1	2
m00316	20160922	26	female	Uni	yes	no	later	3	2	2	2	3	2.4	med	askrel	hi	maybe	maybe	2	3
m00317	20160922	26	female	Uni	no	no	partly	4	3	2	3	3	3	med	selfstudy	med	yes	yes	2	1
m00318	20160922	28	male	Uni	yes	no	allsoon	4	5	4	5	4	4.4	high	askrel	med	no	yes	3	3
m00319	20160922	31	female	Hi	yes	no	later	5	5	5	5	4	4.8	high	askrel	hi	no	yes	1	3
m00320	20160922	22	male	Hi	yes	no	later	5	5	5	5	5	5	high	clinic	med	yes	yes	4	3.5
m00321	20160928	23	male	Uni	no	no	allsoon	4	4	2	5	3	3.6	med	selfstudy	low	maybe	no	1	1
m00322	20160928	20	female	Uni	no	no	partly	3	3	2	4	3	3	med	selfstudy	low	maybe	maybe	2	2
m00323	20160928	23	female	Uni	yes	yes	allsoon	4	4	5	4	5	4.4	high	clinic	low	no	maybe	2	3
m00324	20160928	25	female	Uni	yes	no	later	1	2	2	2	2	1.8	low	clinic	low	maybe	maybe	2	3
m00325	20160928	20	female	Uni	yes	yes	allsoon	1	2	1	1	1	1.2	low	askrel	low	yes	maybe	2	1
m00326	20160928	21	male	Uni	no	yes	allsoon	4	4	4	4	4	4	high	clinic	hi	yes	yes	1	1
m00327	20160928	20	female	Uni	yes	yes	allsoon	3	2	1	4	2	2.4	med	selfstudy	low	maybe	maybe	2	5
m00328	20160928	20	female	Uni	yes	no	partly	2	1	1	4	2	2	med	askrel	med	maybe	maybe	3	4
m00329	20160928	22	female	Uni	yes	no	allsoon	4	1	1	2	2	2	med	askrel	low	maybe	yes	3	3
m00330	20160928	22	female	Uni	yes	no	later	3	3	1	3	2	2.4	med	askrel	med	yes	maybe	3	2
m00331	20160928	24	female	Uni	yes	no	allsoon	3	3	2	4	3	3	med	askrel	med	maybe	maybe	3	2
m00332	20160928	23	female	Uni	yes	yes	allsoon	4	4	3	4	3	3.6	med	askrel	med	maybe	maybe	3	2
m00333	20160928	19	female	Uni	no	no	allsoon	2	3	4	2	2	2.6	med	askrel	med	yes	yes	2	4
m00334	20160928	20	female	Uni	yes	no	partly	3	4	3	4	4	3.6	med	askrel	med	maybe	maybe	2	2
m00335	20160928	22	female	Uni	yes	yes	allsoon	2	4	1	3	5	3	med	clinic	med	maybe	maybe	2	4
m00336	20160928	22	female	Uni	yes	no	partly	3	5	3	5	5	4.2	high	askrel	med	maybe	maybe	4	4
m00337	20160928	21	male	Uni	yes	no	allsoon	3	3	4	4	2	3.2	med	askrel	low	maybe	maybe	2	1
m00338	20160928	22	female	Uni	yes	no	allsoon	3	5	5	3	5	4.2	high	askrel	med	yes	yes	2	3
m00339	20160928	29	male	Uni	yes	no	allsoon	3	4	4	4	3	3.6	med	selfstudy	low	no	yes	4	2
m00340	20160928	26	female	Uni	no	no	later	4	4	5	4	5	4.4	high	clinic	hi	no	no	1	1
m00341	20160929	25	female	Uni	yes	no	later	4	3	5	3	4	3.8	med	askrel	med	yes	no	3	3
m00342	20160928	25	female	Uni	yes	no	later	5	5	5	5	5	5	high	selfstudy	low	no	no	4	4
m00343	20160928	34	female	Uni	yes	no	later	3	5	5	5	5	4.6	high	selfstudy	hi	no	yes	4	4
m00344	20160928	31	female	Uni	yes	yes	later	5	5	5	5	5	5	high	selfstudy	med	no	maybe	2	3
m00345	20160928	26	male	Uni	yes	no	later	4	4	3	5	5	4.2	high	selfstudy	med	yes	no	1	1
m00346	20160928	20	female	Uni	yes	yes	allsoon	4	4	3	4	4	3.8	med	askrel	med	yes	yes	3	4
m00347	20160928	20	female	Uni	yes	yes	later	3	3	1	3	2	2.4	med	askrel	low	maybe	maybe	2	2
m00348	20160928	21	female	Uni	yes	yes	allsoon	5	5	5	5	4	4.8	high	selfstudy	low	yes	yes	5	5
m00349	20160928	20	male	Uni	yes	no	later	2	4	3	3	3	3	med	selfstudy	low	maybe	maybe	2	4
m00350	20160928	20	female	Uni	yes	yes	partly	3	4	2	5	1	3	med	selfstudy	low	maybe	maybe	3	1
m00351	20160930	27	female	Uni	yes	yes	allsoon	5	5	5	5	5	5	high	selfstudy	low	no	maybe	1	2
m00352	20160930	33	male	Uni	no	no	later	4	3	5	3	5	4	high	selfstudy	hi	no	no	2	3
m00353	20160930	20	female	Uni	yes	no	allsoon	3	5	2	4	1	3	med	askrel	low	yes	yes	1	2
m00354	20160929	40	female	Hi	no	yes	later	5	5	5	5	5	5	high	clinic	med	yes	yes	3	3
m00355	20160930	30	female	Uni	no	yes	partly	4	5	5	5	5	4.8	high	askrel	med	no	yes	1	2
m00356	20160930	20	female	Uni	no	no	partly	3	2	2	3	2	2.4	med	askrel	med	maybe	no	4	2
m00357	20160930	33	male	Hi	no	yes	later	5	5	5	5	5	5	high	askrel	low	yes	yes	2	3
m00358	20160930	35	male	Uni	no	no	allsoon	4	2	4	2	5	3.4	med	selfstudy	hi	yes	maybe	2	2
m00359	20160930	27	female	Uni	yes	no	later	2	2	2	1	1	1.6	low	askrel	low	no	no	1	1
m00360	20160930	30	male	Hi	yes	yes	allsoon	5	5	2	5	2	3.8	med	askrel	med	no	yes	2	2
m00361	20160930	26	female	Uni	no	yes	allsoon	5	5	5	5	5	5	high	selfstudy	med	no	no	3	3
m00362	20160930	33	female	Uni	no	yes	allsoon	4	5	3	5	5	4.4	high	clinic	low	no	yes	1	1
m00363	20160930	25	female	Uni	no	yes	allsoon	4	5	4	5	3	4.2	high	selfstudy	low	yes	yes	1	1
m00364	20160930	26	female	Uni	yes	no	later	5	5	5	5	5	5	high	selfstudy	med	maybe	no	1	2
m00365	20160930	22	female	Uni	no	no	allsoon	2	3	2	2	4	2.6	med	askrel	low	maybe	maybe	2	2
m00366	20160930	23	male	Hi	no	yes	allsoon	3	3	3	3	4	3.2	med	selfstudy	low	maybe	maybe	3	2
m00367	20160930	22	female	Uni	yes	yes	allsoon	3	1	2	2	2	2	med	clinic	med	maybe	maybe	4	3
m00368	20160930	22	male	Uni	yes	no	allsoon	3	4	1	4	1	2.6	med	selfstudy	med	yes	maybe	3	4
m00369	20160930	32	female	Uni	yes	yes	later	3	4	5	4	5	4.2	high	askrel	med	no	no	2	4
m00370	20160930	27	female	Hi	yes	no	later	5	5	5	5	5	5	high	askrel	low	no	yes	1	1
m00371	20160930	32	female	Hi	no	no	later	4	4	5	5	5	4.6	high	clinic	low	yes	yes	4	3
m00372	20160930	28	male	Uni	yes	no	later	2.5	5	3	5	5	4.1	high	selfstudy	low	yes	no	1	1.5
m00373	20160930	32	female	Uni	yes	no	later	4	5	2	3	3	3.4	med	selfstudy	med	yes	no	1	2
m00374	20160930	23	female	Uni	no	yes	later	3	3	2	3	3	2.8	med	selfstudy	med	yes	maybe	1	3
m00375	20160930	27	female	Uni	no	yes	allsoon	5	5	5	5	5	5	high	askrel	hi	yes	yes	4	3
m00376	20160930	26	male	Uni	yes	no	allsoon	5	5	5	5	5	5	high	selfstudy	low	yes	yes	2	3
m00377	20160930	31	female	Uni	no	yes	allsoon	5	5	5	5	5	5	high	clinic	med	yes	yes	5	2
m00378	20160930	29	male	Uni	yes	no	later	5	5	5	5	5	5	high	selfstudy	med	yes	yes	1	1
m00379	20160930	23	female	Uni	no	no	later	5	5	5	5	5	5	high	selfstudy	med	no	yes	4	4
m00380	20160930	30	female	Hi	no	yes	allsoon	5	5	5	5	5	5	high	askrel	low	maybe	yes	1	1
m00381	20160929	28	female	Uni	yes	no	allsoon	3	4	3	4	3	3.4	med	clinic	hi	yes	no	2	2
m00382	20160929	28	female	Uni	no	yes	allsoon	4	4	2	4	4	3.6	med	clinic	med	no	yes	4	4
m00383	20160929	28	female	Uni	yes	yes	later	3	2	5	3	4	3.4	med	selfstudy	med	no	no	3	3
m00384	20160929	20	female	Hi	no	yes	allsoon	3	3	2	3	5	3.2	med	askrel	med	yes	yes	2	2
m00385	20160929	26	male	Hi	yes	no	later	3	3	2	4	2	2.8	med	clinic	med	no	yes	3	4
m00386	20160929	31	female	Uni	yes	yes	allsoon	4	4	4	3	4	3.8	med	selfstudy	med	no	yes	3	4
m00387	20160929	34	female	Hi	yes	yes	allsoon	5	5	5	5	5	5	high	clinic	hi	yes	yes	2	3
m00388	20160929	37	female	Uni	no	yes	allsoon	5	5	5	5	5	5	high	clinic	hi	no	yes	3	3
m00389	20160929	54	female	Uni	no	no	later	2.5	4	2	4	2	2.9	med	selfstudy	low	no	no	5	2
m00390	20160929	21	female	Uni	no	yes	allsoon	4	5	2	4	3.5	3.7	med	selfstudy	med	no	yes	2	2.5
m00391	20160929	21	male	Uni	yes	yes	allsoon	4	4	3	4	5	4	high	askrel	med	no	yes	4	3
m00392	20160929	30	male	Uni	yes	no	later	3	3	4	3	3	3.2	med	selfstudy	med	no	yes	3	2
m00393	20160929	27	male	Uni	yes	yes	later	4	5	4	1	5	3.8	med	askrel	med	no	no	1	1
m00394	20160929	23	female	Uni	no	yes	allsoon	4	3	3	5	5	4	high	clinic	med	yes	no	4	5
m00395	20160929	43	female	Uni	no	yes	allsoon	3	3	2	3	3	2.8	med	selfstudy	hi	yes	maybe	2	2
m00396	20160929	31	male	Uni	yes	no	later	4.5	5	4.5	5	5	4.8	high	selfstudy	med	no	maybe	2	2
m00397	20160929	25	female	Hi	yes	no	later	5	5	5	5	5	5	high	askrel	med	no	maybe	2	2
m00398	20160929	27	male	Uni	yes	yes	allsoon	5	5	5	5	5	5	high	askrel	low	yes	yes	1	1
m00399	20160929	29	male	Uni	yes	no	later	5	5	3	5	5	4.6	high	selfstudy	med	no	maybe	3	1
m00400	20160929	29	male	Hi	no	no	later	3	3	3	2	2	2.6	med	selfstudy	med	no	no	1	1
m00401	20160929	22	female	Uni	no	yes	later	4	5	3	5	4	4.2	high	selfstudy	low	no	maybe	2	2
m00402	20160929	24	male	Uni	yes	no	allsoon	5	5	5	5	5	5	high	selfstudy	hi	yes	yes	3	3
m00403	20160929	28	female	Hi	yes	no	allsoon	2	2	4	2	2	2.4	med	selfstudy	hi	yes	no	1	2
m00404	20160929	24	male	Uni	no	yes	allsoon	5	5	5	5	5	5	high	selfstudy	med	yes	yes	1	2
m00405	20160929	24	female	Uni	no	yes	later	2	2	2	2	2	2	med	selfstudy	med	yes	maybe	2	3
m00406	20160929	28	female	Hi	yes	yes	allsoon	4	5	5	5	5	4.8	high	selfstudy	hi	yes	maybe	3	3
m00407	20160929	21	female	Hi	no	no	allsoon	3	2	5	1	4	3	med	selfstudy	low	no	yes	5	5
m00408	20160929	24	female	Hi	yes	yes	later	5	5	5	5	5	5	high	selfstudy	low	no	no	2	2
m00409	20160929	20	female	Hi	yes	no	later	3	3	2	4	3	3	med	selfstudy	med	yes	maybe	1	1
m00410	20160929	27	female	Hi	no	yes	allsoon	3	3	4	3	4	3.4	med	clinic	med	no	no	3	3
m00411	20160929	26	female	Uni	yes	yes	allsoon	3	3	1	3	1	2.2	med	selfstudy	med	no	yes	2	3
m00412	20160929	32	male	Uni	no	yes	allsoon	4	4	5	4	5	4.4	high	selfstudy	med	no	no	3	3
m00413	20160929	38	male	Uni	yes	no	later	5	5	5	5	5	5	high	clinic	med	no	no	1	1
m00414	20160929	34	male	Hi	no	yes	allsoon	3	2	2	2	1	2	med	selfstudy	med	no	yes	1	1
m00415	20160930	31	female	Hi	yes	yes	allsoon	5	3	2	3	2	3	med	askrel	med	yes	no	4	2
m00416	20160930	28	female	Uni	yes	yes	allsoon	3	3	3	3	4	3.2	med	askrel	med	yes	yes	2	2
m00417	20160930	28	female	Uni	yes	yes	allsoon	3	3	5	3	5	3.8	med	selfstudy	med	maybe	no	3	3
m00418	20160930	30	female	Uni	yes	no	later	4.5	4	5	5	5	4.7	high	selfstudy	hi	yes	maybe	3	4
m00419	20160930	44	male	Hi	no	no	allsoon	2	3	4	5	3	3.4	med	askrel	hi	no	no	1	1
m00420	20160930	38	male	Uni	no	yes	later	3	2	5	2	5	3.4	med	clinic	low	no	yes	3	2
m00421	20160930	29	male	Uni	yes	yes	allsoon	3	3	4	2	4	3.2	med	selfstudy	med	yes	no	1	2
m00422	20161001	24	male	Uni	yes	yes	allsoon	4	3	3	3	4	3.4	med	selfstudy	med	maybe	yes	1	1
m00423	20161001	23	male	Uni	no	no	allsoon	3	3	3	3	3	3	med	clinic	low	yes	yes	3	3
m00424	20161001	25	female	Uni	no	no	allsoon	5	5	5	5	5	5	high	clinic	low	yes	yes	5	2
m00425	20161001	26	female	Uni	no	no	allsoon	5	4	3	5	5	4.4	high	selfstudy	med	maybe	maybe	5	5
m00426	20161001	24	male	Uni	yes	yes	allsoon	3	3	2	3	3	2.8	med	clinic	med	yes	maybe	3	3
m00427	20161001	24	male	Uni	no	no	allsoon	2	4	3	2	5	3.2	med	clinic	hi	maybe	maybe	2	2
m00428	20161001	29	male	Uni	no	no	allsoon	4	4	3	5	1	3.4	med	clinic	low	yes	yes	5	4
m00429	20161001	24	male	Uni	no	no	allsoon	3	3	3	3	3	3	med	selfstudy	med	maybe	maybe	3	3
m00430	20161001	25	male	Uni	no	no	allsoon	3	3	3	3	3	3	med	selfstudy	med	no	maybe	3	3
m00431	20161001	29	male	Uni	no	no	allsoon	4	4	2	4	3	3.4	med	clinic	low	yes	maybe	4	4
m00432	20161001	23	female	Uni	no	no	allsoon	4	4	3	5	5	4.2	high	clinic	low	maybe	maybe	4	3
m00433	20161001	21	female	Uni	no	no	partly	5	4	4	5	4	4.4	high	askrel	low	maybe	maybe	5	5
m00434	20161001	18	female	Uni	yes	no	allsoon	5	5	5	5	5	5	high	askrel	low	maybe	maybe	1	1
m00435	20161001	25	male	Uni	no	no	allsoon	2	3	4	4	4	3.4	med	askrel	low	maybe	maybe	3	4
m00436	20161001	22	male	Uni	no	no	allsoon	3	4	2	4	3	3.2	med	askrel	low	yes	maybe	5	4
m00437	20161001	23	male	Uni	no	no	allsoon	3	5	3	4	2	3.4	med	askrel	med	yes	yes	3	4
m00438	20161001	23	female	Uni	no	no	allsoon	4	2	4	3	4	3.4	med	askrel	low	yes	maybe	3	2
m00439	20161001	22	female	Uni	no	no	allsoon	4	4	1	5	4	3.6	med	selfstudy	low	yes	maybe	2	3
m00440	20161001	20	female	Uni	no	yes	allsoon	3	3	3	3	3	3	med	selfstudy	med	maybe	maybe	2	2
m00441	20161001	21	female	Uni	yes	yes	later	1	1	1	1	1	1	low	selfstudy	low	yes	yes	2	2
m00442	20161001	22	female	Uni	yes	yes	allsoon	2	3	2	3	2	2.4	med	askrel	med	no	maybe	4	3
m00443	20161001	43	female	Uni	yes	no	partly	3	2	5	4	4	3.6	med	clinic	med	maybe	maybe	3	4
m00444	20161001	22	female	Uni	yes	no	allsoon	4	3	3	4	2	3.2	med	selfstudy	low	yes	yes	2	2
m00445	20161001	23	male	Uni	no	no	later	4	3	3	4	2	3.2	med	clinic	med	maybe	maybe	1	3
m00446	20161001	30	male	Uni	yes	no	later	3	2	2	4	3	2.8	med	clinic	med	maybe	no	2	3
m00447	20161001	28	female	Uni	no	no	allsoon	5	4	4	3	5	4.2	high	clinic	med	yes	yes	3	2
m00448	20161001	27	male	Uni	yes	no	later	3	5	5	5	4	4.4	high	selfstudy	med	yes	yes	3	3
m00449	20161001	26	female	Uni	yes	yes	allsoon	5	5	5	5	5	5	high	clinic	low	yes	maybe	1	2.5
m00450	20161001	22	female	Hi	no	no	allsoon	2	1	1	1	1	1.2	low	selfstudy	low	no	no	1	1
m00451	20161001	29	male	Uni	yes	yes	allsoon	5	5	5	5	5	5	high	selfstudy	hi	yes	maybe	3	3
m00452	20161001	33	male	Uni	yes	no	allsoon	5	5	5	5	5	5	high	clinic	hi	maybe	yes	2	2
m00453	20161001	55	female	Hi	yes	yes	allsoon	5	5	5	5	5	5	high	selfstudy	med	no	yes	4	4
m00454	20160930	25	female	Uni	no	yes	allsoon	5	5	5	5	5	5	high	selfstudy	med	no	no	1	1
m00455	20160930	34	female	Uni	yes	yes	allsoon	5	5	5	5	4	4.8	high	selfstudy	med	maybe	yes	4	2
m00456	20160930	37	female	Uni	no	yes	allsoon	5	5	5	5	5	5	high	selfstudy	med	yes	yes	4	2
m00457	20160930	29	female	Uni	no	yes	later	5	5	5	5	5	5	high	clinic	low	no	maybe	3	2
m00458	20160930	26	female	Uni	yes	no	later	4	4	5	4	5	4.4	high	selfstudy	med	maybe	maybe	3	4
m00459	20160930	28	female	Uni	no	yes	allsoon	4	5	4	5	5	4.6	high	selfstudy	med	yes	yes	2	2
m00460	20160930	21	female	Uni	yes	no	allsoon	5	5	5	5	5	5	high	selfstudy	med	maybe	maybe	1	1
m00461	20160930	23	female	Uni	yes	no	allsoon	3	2	1	4	1	2.2	med	selfstudy	med	no	no	2	1
m00462	20160930	23	male	Hi	yes	no	later	2	2	2	2	2	2	med	selfstudy	low	maybe	maybe	1	1
m00463	20160930	59	male	Hi	no	no	allsoon	3	3	2	4	2	2.8	med	askrel	med	no	no	4	3
m00464	20160930	22	female	Uni	no	yes	allsoon	5	5	5	5	5	5	high	askrel	med	no	no	2	2
m00465	20160930	27	female	Uni	yes	no	allsoon	5	5	5	5	5	5	high	selfstudy	med	maybe	maybe	1	1
m00466	20160930	61	female	Hi	no	yes	allsoon	4	4	4	4	5	4.2	high	askrel	med	no	no	4	4
m00467	20160930	25	male	Uni	no	yes	allsoon	5	5	5	5	5	5	high	selfstudy	med	no	maybe	3	2
m00468	20160930	27	male	Uni	no	yes	allsoon	4	4	3	5	4	4	high	askrel	low	yes	maybe	3	3
m00469	20160930	34	female	Hi	no	no	allsoon	3	2	1	2	1	1.8	low	clinic	med	no	no	4	4
m00470	20160930	24	female	Hi	yes	no	allsoon	5	4	4	4	4	4.2	high	clinic	med	yes	yes	3	2
m00471	20160930	27	female	Uni	no	no	allsoon	5	5	5	5	5	5	high	selfstudy	med	maybe	yes	2	2
m00472	20160930	31	male	Hi	yes	no	allsoon	4	2	2	2	3	2.6	med	selfstudy	low	yes	yes	1	1
m00473	20160930	23	female	Uni	no	yes	allsoon	5	5	5	5	5	5	high	selfstudy	med	maybe	maybe	4	2
m00474	20160930	28	female	Uni	no	yes	allsoon	5	3	4	4	3	3.8	med	askrel	med	maybe	yes	1	1
m00475	20160930	27	female	Uni	yes	no	later	5	5	5	5	5	5	high	selfstudy	med	no	maybe	2	2
m00476	20160930	22	male	Uni	yes	no	later	5	5	5	5	5	5	high	selfstudy	med	maybe	yes	1	1
m00477	20160930	28	female	Uni	yes	no	allsoon	5	5	5	5	5	5	high	clinic	med	no	no	1	1
m00478	20160930	39	female	Hi	no	yes	allsoon	5	5	5	5	5	5	high	selfstudy	med	no	no	2	2
m00479	20160930	22	female	Uni	no	no	allsoon	5	5	5	5	5	5	high	selfstudy	med	maybe	maybe	2	2
m00480	20160930	21	female	Uni	no	yes	allsoon	5	5	5	5	5	5	high	selfstudy	med	yes	maybe	3	3
m00481	20160930	27	female	Uni	no	no	later	3	3	1	3	2	2.4	med	selfstudy	med	maybe	yes	2	2
m00482	20160930	21	female	Uni	yes	no	later	5	5	5	5	5	5	high	selfstudy	med	maybe	yes	1	1
m00483	20160930	25	female	Uni	no	yes	allsoon	4	5	5	5	3	4.4	high	selfstudy	med	no	no	3	2
m00484	20160930	39	male	Hi	no	yes	allsoon	5	5	5	5	5	5	high	clinic	med	no	no	3	2
m00485	20160930	35	female	Uni	yes	no	later	5	5	5	5	5	5	high	selfstudy	med	no	no	2	2
m00486	20160930	25	female	Uni	yes	yes	allsoon	4	4	2	4	4	3.6	med	selfstudy	med	maybe	maybe	2	2
m00487	20160930	28	female	Uni	yes	no	later	4	3	4	3	4	3.6	med	selfstudy	med	maybe	maybe	3	3
m00488	20160930	28	female	Hi	no	yes	allsoon	5	5	5	5	5	5	high	selfstudy	med	yes	yes	3	3
m00489	20160930	36	female	Uni	no	yes	later	3	3	3	3	3	3	med	selfstudy	med	no	no	5	5
m00490	20160930	28	female	Hi	no	yes	allsoon	4	4	4	4	4	4	high	clinic	med	yes	yes	2	1
m00491	20161001	52	female	Uni	no	no	allsoon	5	5	5	5	5	5	high	clinic	low	no	no	3	3
m00492	20161001	28	female	Uni	yes	yes	allsoon	4	4	4	4	4	4	high	askrel	med	maybe	maybe	2	2
m00493	20161001	30	female	Uni	no	yes	allsoon	3	3	3	3	3	3	med	askrel	med	no	maybe	2	2
m00494	20161001	34	female	Uni	no	yes	allsoon	3.5	3.5	3.5	3.5	3.5	3.5	med	clinic	med	no	no	2	2
m00495	20161001	33	female	Uni	no	no	allsoon	4	4	2	4	4	3.6	med	askrel	med	yes	maybe	3	2
m00496	20161001	35	female	Uni	no	yes	allsoon	5	5	5	5	5	5	high	askrel	hi	yes	yes	2	2
m00497	20161001	39	female	Hi	no	no	allsoon	4	2	3	3	3	3	med	clinic	med	no	no	2	2
m00498	20161001	35	female	Uni	no	yes	allsoon	5	5	5	5	5	5	high	clinic	med	no	no	4	4
m00499	20161001	29	female	Uni	no	yes	later	4	4	2	4	4	3.6	med	askrel	med	no	no	3	3
m00500	20161001	33	female	Uni	no	no	allsoon	4	4	5	4	4	4.2	high	clinic	low	maybe	maybe	3	2
m00501	20161001	27	male	Uni	no	yes	allsoon	5	5	5	5	5	5	high	selfstudy	med	no	no	1	1
m00502	20161001	30	female	Uni	no	yes	allsoon	5	5	5	5	5	5	high	clinic	med	yes	yes	5	5
m00503	20161001	30	female	Uni	no	yes	later	5	5	5	5	5	5	high	selfstudy	med	no	no	2	2
m00504	20161001	24	female	Uni	no	yes	allsoon	5	5	5	5	5	5	high	clinic	low	no	no	1	1
m00505	20161001	26	female	Uni	no	yes	allsoon	5	5	5	5	5	5	high	selfstudy	med	no	maybe	2	2
m00506	20161001	44	male	Hi	no	no	allsoon	4	4	3	4	3	3.6	med	askrel	hi	no	no	2	2
m00507	20161001	56	female	Hi	no	yes	allsoon	5	5	4	5	5	4.8	high	clinic	med	no	no	1	1
m00508	20161001	44	female	Hi	no	yes	allsoon	5	5	5	5	5	5	high	selfstudy	med	maybe	maybe	4	4
m00509	20161001	30	female	Uni	no	yes	allsoon	5	5	5	4	4	4.6	high	selfstudy	med	maybe	maybe	3	3
m00510	20161001	30	female	Uni	no	yes	allsoon	4	4	4	4	4	4	high	selfstudy	med	yes	yes	3	3
m00511	20161001	26	male	Uni	no	no	later	3	3	3	3	3	3	med	selfstudy	med	no	no	4	3
m00512	20161001	29	male	Uni	no	yes	allsoon	4	4	4	4	2	3.6	med	clinic	hi	no	no	2	2
m00513	20161001	25	female	Uni	yes	no	allsoon	4	4	3	4	3	3.6	med	clinic	med	yes	yes	1	1
m00514	20161001	27	male	Uni	no	yes	allsoon	4	4	4	4	4	4	high	askrel	low	no	no	1	1
m00515	20161001	32	female	Hi	no	yes	allsoon	5	5	5	5	5	5	high	clinic	med	no	no	1	1
m00516	20161001	26	male	Hi	no	no	allsoon	5	5	5	5	5	5	high	selfstudy	hi	yes	yes	1	1
m00517	20161001	20	female	Uni	no	no	later	5	5	5	5	5	5	high	askrel	med	no	no	1	1
m00518	20161001	56	female	Hi	no	yes	allsoon	3	4	4	4	4	3.8	med	selfstudy	med	no	no	3	3
m00519	20160929	33	female	Uni	no	yes	allsoon	5	5	5	5	5	5	high	selfstudy	hi	no	no	4	2
m00520	20160929	26	female	Uni	no	yes	allsoon	3	5	5	5	5	4.6	high	selfstudy	med	no	no	2	3
m00521	20160929	26	female	Uni	yes	no	later	4	4	4	4	3	3.8	med	selfstudy	med	maybe	yes	3	3
m00522	20160929	24	female	Uni	no	yes	allsoon	4	5	5	5	5	4.8	high	selfstudy	low	maybe	maybe	5	5
m00523	20160929	36	male	Uni	no	yes	allsoon	3	3	5	3	3	3.4	med	selfstudy	low	no	no	3	4
m00524	20160929	28	female	Uni	no	yes	later	5	5	5	5	5	5	high	selfstudy	med	yes	yes	4	4
m00525	20160929	34	female	Uni	no	yes	allsoon	4	4	5	5	5	4.6	high	selfstudy	low	yes	yes	1	1
m00526	20160929	48	female	Hi	yes	no	allsoon	5	5	5	5	5	5	high	askrel	low	no	no	3	3
m00527	20160929	45	female	Hi	yes	no	allsoon	3	4	1	4	4	3.2	med	askrel	med	no	no	4	5
m00528	20160929	30	female	Uni	no	yes	allsoon	3	5	5	5	5	4.6	high	selfstudy	med	no	no	5	5
m00529	20160929	30	female	Hi	no	yes	allsoon	5	5	4	5	5	4.8	high	clinic	med	no	no	1	1
m00530	20160929	25	male	Uni	yes	no	later	5	3	3	4	3	3.6	med	selfstudy	med	maybe	yes	2	2
m00531	20160929	24	female	Uni	yes	no	allsoon	4	4	4	4	4	4	high	selfstudy	med	maybe	maybe	1	1
m00532	20160929	29	female	Uni	no	yes	allsoon	3	3	3	3	3	3	med	selfstudy	med	no	no	1	1
m00533	20160929	34	female	Hi	yes	no	later	5	5	5	5	5	5	high	selfstudy	med	yes	yes	3	1
m00534	20160929	37	female	Uni	yes	no	later	5	5	5	5	5	5	high	clinic	low	maybe	yes	3	2
m00535	20160929	20	female	Uni	no	yes	allsoon	3	3	3	3	3	3	med	selfstudy	med	maybe	yes	3	3
m00536	20160929	54	female	Hi	no	yes	allsoon	5	5	5	5	5	5	high	clinic	med	no	no	1	1
m00537	20160929	20	male	Hi	no	yes	later	5	5	5	5	5	5	high	selfstudy	low	yes	yes	1	1
m00538	20160929	27	male	Uni	yes	no	allsoon	5	5	5	5	5	5	high	selfstudy	low	maybe	maybe	1	1
m00539	20160929	18	female	Uni	yes	no	allsoon	5	5	5	5	5	5	high	selfstudy	med	yes	yes	4	4
m00540	20160929	20	female	Uni	no	no	partly	4	5	3	4	4	4	high	clinic	low	maybe	maybe	4	4
m00541	20160929	19	female	Uni	yes	no	allsoon	3	3	4	3	4	3.4	med	selfstudy	med	yes	maybe	3	3
m00542	20160929	19	female	Uni	yes	yes	allsoon	4	4	3	4	3	3.6	med	askrel	low	maybe	maybe	4	3
m00543	20160929	19	female	Uni	yes	yes	allsoon	3	2	2	3	2	2.4	med	askrel	low	maybe	no	2	2
m00544	20160929	20	female	Uni	yes	yes	allsoon	5	5	5	5	5	5	high	clinic	med	maybe	yes	3	2
m00545	20160929	19	male	Uni	yes	yes	allsoon	3	3	2	3	4	3	med	askrel	low	no	no	2	4
m00546	20160929	19	female	Uni	no	no	allsoon	4	3	2	5	2	3.2	med	askrel	low	yes	yes	4	4
m00547	20160929	19	female	Uni	no	yes	allsoon	2	3	4	5	2	3.2	med	askrel	low	yes	maybe	5	2
m00548	20160929	19	male	Uni	yes	yes	later	3	3	2	3	4	3	med	askrel	med	maybe	maybe	3	3
m00549	20160929	20	female	Uni	yes	yes	allsoon	4	1	1	2	5	2.6	med	selfstudy	med	yes	no	5	3
m00550	20160929	19	female	Uni	yes	yes	allsoon	5	4	3	4	2	3.6	med	askrel	hi	maybe	maybe	4	4
m00551	20160929	22	female	Uni	no	yes	later	4	3	2	4	1	2.8	med	selfstudy	hi	yes	maybe	4	4
m00552	20160929	19	female	Uni	no	yes	allsoon	5	4	1	4	2	3.2	med	selfstudy	hi	maybe	maybe	4	4
m00553	20160929	19	female	Uni	no	yes	allsoon	3	2	4	3	2	2.8	med	clinic	med	yes	yes	3	2
m00554	20160929	19	female	Uni	yes	no	later	3	2	4	3	5	3.4	med	clinic	med	maybe	maybe	4	3
m00555	20160929	37	female	Uni	yes	yes	allsoon	2	2	2	2	2	2	med	askrel	med	yes	maybe	3	3
m00556	20160929	25	female	Uni	no	yes	allsoon	4	3	2	2	2	2.6	med	askrel	med	maybe	maybe	2	3
m00557	20160929	33	female	Uni	yes	yes	allsoon	4	5	3	5	5	4.4	high	selfstudy	hi	no	no	5	5
m00558	20160929	25	female	Uni	yes	no	allsoon	3.5	5	5	5	4	4.5	high	selfstudy	med	no	no	3	5
m00559	20160929	29	female	Hi	yes	no	allsoon	5	5	5	5	5	5	high	selfstudy	low	no	no	4	4
m00560	20160929	26	female	Hi	no	yes	allsoon	3	3	3	3	3	3	med	selfstudy	med	no	no	1	1
m00561	20160929	26	female	Uni	no	yes	allsoon	3	3	5	3	3	3.4	med	selfstudy	med	no	no	1	1
m00562	20160929	25	male	Uni	yes	no	later	5	4	3	4	3	3.8	med	selfstudy	low	yes	maybe	1	1
m00563	20160929	23	female	Uni	no	no	allsoon	4	4	4	4	4	4	high	selfstudy	low	maybe	maybe	1	1
m00564	20160929	24	female	Hi	no	no	allsoon	4	4	5	4	5	4.4	high	clinic	med	yes	yes	4	3
m00565	20160929	24	male	Uni	no	yes	later	3	3	3	3	3	3	med	askrel	med	no	no	3	3
m00566	20160929	24	female	Uni	yes	no	allsoon	5	5	5	5	5	5	high	selfstudy	med	no	yes	2	2
m00567	20160929	26	female	Uni	no	no	allsoon	3	3	3	3	3	3	med	selfstudy	low	yes	yes	1	1
m00568	20160929	22	female	Uni	no	yes	allsoon	5	5	5	5	5	5	high	selfstudy	med	maybe	maybe	3	3
m00569	20160929	31	female	Uni	no	yes	allsoon	4	5	5	5	5	4.8	high	selfstudy	hi	no	no	4	4
m00570	20160929	25	male	Hi	yes	no	later	5	5	5	5	5	5	high	selfstudy	low	no	no	5	5
m00571	20160929	24	female	Uni	yes	no	later	5	5	3	5	5	4.6	high	askrel	med	yes	yes	4	4
m00572	20160928	13	female	Hi	yes	no	later	5	5	5	5	5	5	high	clinic	med	maybe	maybe	5	5
m00573	20160928	31	male	Uni	no	yes	allsoon	4	5	4	5	5	4.6	high	selfstudy	med	no	no	2	2
m00574	20160928	33	female	Hi	no	yes	allsoon	3	3	3	3	3	3	med	selfstudy	med	yes	yes	4	3
m00575	20160928	27	female	Uni	no	yes	allsoon	3	3	3	3	3	3	med	selfstudy	med	maybe	maybe	3	3
m00576	20160928	31	male	Hi	no	yes	allsoon	3	3	4	3	4	3.4	med	selfstudy	med	no	no	5	5
m00577	20160928	22	male	Uni	yes	no	later	2	2	2	2	2	2	med	selfstudy	med	maybe	maybe	1	1
m00578	20160928	27	female	Uni	yes	yes	allsoon	4	3	2	3	2	2.8	med	askrel	low	no	no	3	3
m00579	20160928	28	male	Uni	no	no	allsoon	3	2	3	3	2	2.6	med	selfstudy	low	maybe	yes	3	4
m00580	20160928	52	female	Hi	no	no	allsoon	3	3	2	4	2	2.8	med	askrel	low	no	no	4	4
m00581	20160928	22	male	Uni	yes	no	later	2	2	2	2	2	2	med	clinic	med	no	no	3	3
m00582	20160928	31	female	Uni	no	yes	allsoon	5	5	5	5	5	5	high	clinic	med	no	no	1	1
m00583	20160928	26	female	Uni	yes	yes	allsoon	5	5	5	5	5	5	high	selfstudy	med	maybe	maybe	5	5
m00584	20160928	29	female	Hi	no	yes	allsoon	4	5	1	5	3	3.6	med	askrel	med	maybe	maybe	3	5
m00585	20160928	26	female	Uni	yes	no	allsoon	4	2	2	3	2	2.6	med	selfstudy	med	maybe	maybe	4	3
m00586	20160928	36	female	Uni	no	yes	allsoon	2	3	3	4	2	2.8	med	clinic	med	maybe	maybe	3	3
m00587	20160928	32	female	Uni	no	yes	allsoon	2	3	3	2	3	2.6	med	selfstudy	med	no	no	2	3
m00588	20160928	33	female	Hi	no	no	allsoon	5	5	5	5	5	5	high	askrel	med	no	no	1	1
m00589	20160928	25	male	Uni	no	yes	allsoon	3	4	2	4	3	3.2	med	selfstudy	med	yes	yes	3	3
m00590	20160928	56	female	Hi	no	no	later	4	3	3	4	3	3.4	med	clinic	med	no	no	2	2
m00591	20160928	26	male	Hi	no	yes	allsoon	3	4	2	4	3	3.2	med	clinic	med	maybe	maybe	2	2
m00592	20160928	40	female	Hi	yes	no	allsoon	3	4	2	3	2	2.8	med	askrel	low	no	no	4	3
m00593	20160928	23	female	Uni	yes	no	allsoon	4	5	4	5	5	4.6	high	clinic	low	maybe	maybe	3	3
m00594	20160928	25	female	Uni	yes	yes	allsoon	3	5	5	5	4	4.4	high	clinic	low	maybe	maybe	3	3
m00595	20160928	27	male	Uni	no	yes	later	5	5	5	5	5	5	high	clinic	med	yes	yes	4	3
m00596	20160928	27	male	Uni	yes	no	later	3	3	1	4	2.5	2.7	med	clinic	low	yes	yes	1	1
m00597	20160928	24	female	Uni	no	yes	allsoon	3	4	2	4	2	3	med	selfstudy	hi	no	no	3	3
m00598	20160928	27	female	Uni	yes	no	allsoon	4.5	4	4	4	4	4.1	high	selfstudy	hi	no	no	1	1
m00599	20160928	28	female	Hi	no	yes	allsoon	5	5	5	5	5	5	high	clinic	hi	no	no	4	4
m00600	20160928	31	male	Uni	yes	no	later	3	3	3	3	3	3	med	clinic	med	no	no	1	1
m00601	20160928	33	male	Uni	yes	no	later	2	2	2	2	2	2	med	selfstudy	med	maybe	yes	2	2
m00602	20160928	33	female	Uni	yes	no	later	3	3	3	3	3	3	med	selfstudy	hi	maybe	maybe	1	1
m00603	20160928	28	female	Uni	yes	yes	later	5	5	5	5	5	5	high	askrel	med	maybe	maybe	1	1
m00604	20160928	29	female	Uni	no	yes	later	4	4	4	4	4	4	high	selfstudy	med	no	maybe	1	1
m00605	20160928	29	male	Hi	yes	yes	later	3	3	3	3	3	3	med	selfstudy	med	no	no	1	1
m00606	20160928	24	female	Uni	yes	yes	allsoon	3	3	4	3	3	3.2	med	askrel	low	maybe	maybe	1	1
m00607	20160928	29	female	Uni	no	yes	allsoon	5	5	5	5	5	5	high	clinic	hi	no	no	2	1
m00608	20160928	26	female	Uni	no	yes	later	4	4	5	4	4	4.2	high	clinic	med	no	no	3	3
m00609	20160928	23	female	Uni	yes	no	partly	3	3	3	3	3	3	med	askrel	med	yes	maybe	1	1
m00610	20160928	26	female	Uni	no	yes	allsoon	4	5	4	4	5	4.4	high	clinic	hi	yes	yes	1	1
m00611	20160928	26	female	Hi	no	no	later	3	3	3	3	3	3	med	clinic	med	yes	yes	1	1
m00612	20160928	70	male	Uni	yes	yes	allsoon	3	3	3	3	3	3	med	clinic	med	no	no	4	4
m00613	20160928	33	male	Uni	no	no	allsoon	4	2	2	3	4	3	med	askrel	low	maybe	maybe	2	1
m00614	20160928	20	male	Hi	yes	no	later	5	5	4	5	5	4.8	high	clinic	med	maybe	maybe	1	1
m00615	20160927	35	male	Uni	no	yes	allsoon	5	5	5	5	4	4.8	high	clinic	hi	yes	maybe	2	1
m00616	20160927	23	female	Hi	no	no	allsoon	3	3	3	3	3	3	med	selfstudy	low	yes	yes	1	1
m00617	20160927	21	female	Uni	yes	no	allsoon	2	2	2	2	2	2	med	selfstudy	med	yes	yes	2	2
m00618	20160927	31	male	Hi	yes	no	later	3	3	2	4	3	3	med	clinic	med	maybe	maybe	3	2
m00619	20160927	43	female	Hi	no	yes	allsoon	5	5	5	5	5	5	high	clinic	hi	no	no	5	4
m00620	20160927	29	female	Uni	no	yes	allsoon	3	4	5	4	5	4.2	high	selfstudy	med	yes	yes	1	1
m00621	20160927	25	female	Uni	no	yes	allsoon	4	4	5	3	3	3.8	med	selfstudy	low	maybe	maybe	3	3
m00622	20160927	35	female	Uni	no	yes	allsoon	3.5	3.5	3	3.5	3	3.3	med	selfstudy	med	maybe	maybe	3.5	3.5
m00623	20160927	34	male	Hi	no	no	allsoon	3	3	5	3	3	3.4	med	selfstudy	med	yes	yes	3	3
m00624	20160927	30	male	Uni	no	yes	allsoon	4	5	4	4	4	4.2	high	selfstudy	med	no	no	3	1
m00625	20160927	26	male	Uni	no	yes	allsoon	4	3	5	3	4	3.8	med	clinic	hi	no	no	2	2
m00626	20160927	22	female	Hi	no	no	allsoon	5	5	5	5	5	5	high	askrel	med	yes	yes	4	4
m00627	20160927	20	female	Hi	no	no	allsoon	3	3	3	3	3	3	med	askrel	low	yes	yes	4	4
m00628	20160927	48	male	Uni	no	yes	allsoon	4	5	5	5	5	4.8	high	selfstudy	med	no	no	3	3
m00629	20160927	24	female	Uni	no	yes	allsoon	4	4	3	5	4	4	high	selfstudy	med	yes	yes	3	5
m00630	20160927	23	female	Uni	yes	no	allsoon	3	4	4	4	5	4	high	selfstudy	med	no	no	3	3
m00631	20160927	29	male	Hi	yes	no	allsoon	5	5	5	5	5	5	high	selfstudy	med	no	no	2	2
m00632	20160927	27	female	Hi	no	yes	allsoon	5	5	5	5	5	5	high	clinic	med	no	no	3	2
m00633	20160927	22	female	Uni	no	no	allsoon	3	3	3	3	3	3	med	askrel	med	yes	yes	2	1
m00634	20160927	29	female	Uni	yes	no	allsoon	5	5	5	5	5	5	high	clinic	med	maybe	yes	4	4
m00635	20160927	33	male	Hi	no	yes	allsoon	5	5	5	5	5	5	high	clinic	hi	maybe	maybe	2	2
m00636	20160927	45	female	Hi	no	yes	allsoon	4	5	5	5	5	4.8	high	clinic	hi	no	no	1	1
m00637	20160927	31	male	Uni	no	yes	allsoon	3	3	3	3	3	3	med	clinic	med	maybe	maybe	4	4
m00638	20160927	34	female	Uni	yes	no	later	5	4	4	5	5	4.6	high	clinic	med	maybe	no	1	1
m00639	20160927	27	male	Uni	no	yes	allsoon	4	5	5	5	5	4.8	high	clinic	hi	no	no	1	1
m00640	20160927	25	female	Uni	no	no	allsoon	3	3	1	2.5	2.5	2.4	med	clinic	hi	no	no	3	2.5
m00641	20160927	30	male	Uni	yes	no	later	2	2	1	2	1	1.6	low	clinic	hi	no	no	3	3
m00642	20160926	29	male	Uni	no	no	allsoon	5	5	5	5	5	5	high	clinic	hi	yes	yes	5	5
m00643	20160926	24	female	Uni	yes	no	allsoon	5	5	5	5	5	5	high	clinic	low	no	no	5	1
m00644	20160926	26	male	Uni	yes	no	allsoon	5	5	5	5	5	5	high	selfstudy	low	yes	maybe	2	3
m00645	20160926	35	female	Hi	no	yes	later	5	5	5	5	5	5	high	clinic	hi	yes	yes	1	1
m00646	20160926	26	female	Uni	no	yes	allsoon	5	5	5	5	5	5	high	clinic	low	yes	yes	3	3
m00647	20160926	18	female	Hi	yes	no	later	5	5	5	5	5	5	high	clinic	med	no	no	1	1
m00648	20160926	28	female	Hi	no	yes	allsoon	5	5	5	5	5	5	high	askrel	med	no	no	5	5
m00649	20160926	37	female	Hi	no	yes	allsoon	4	4	4	4	4	4	high	clinic	med	no	no	3	3
m00650	20160926	21	female	Hi	no	yes	allsoon	3	4	4	4	3	3.6	med	selfstudy	hi	yes	maybe	4	3
m00651	20160926	24	female	Uni	yes	yes	allsoon	4	4	4	4	4	4	high	clinic	med	no	no	3	3
m00652	20160926	28	female	Uni	yes	no	allsoon	3	3	3	3	3	3	med	selfstudy	low	no	no	4	4
m00653	20160926	26	male	Hi	yes	no	allsoon	5	5	5	5	5	5	high	askrel	low	yes	yes	4	4
m00654	20160926	51	male	Hi	no	yes	allsoon	4	4	4	4	4	4	high	clinic	med	no	no	3	3
m00655	20160926	30	female	Uni	no	yes	allsoon	4	4	3	4	3	3.6	med	askrel	med	no	no	2	2
m00656	20160926	25	female	Uni	no	yes	allsoon	4	4	4	4	4	4	high	askrel	med	maybe	maybe	3	1
m00657	20160925	29	female	Hi	yes	no	later	5	5	5	5	5	5	high	selfstudy	hi	yes	yes	5	5
m00658	20160925	46	female	Hi	yes	no	allsoon	5	5	5	5	5	5	high	clinic	med	maybe	maybe	3	3
m00659	20160925	38	female	Uni	no	yes	allsoon	4	4	1	4	1	2.8	med	clinic	med	no	no	2	2
m00660	20160925	30	female	Uni	no	yes	allsoon	5	5	5	5	5	5	high	clinic	hi	yes	no	2	2
m00661	20160925	24	male	Hi	yes	no	later	5	5	5	5	5	5	high	askrel	med	no	no	3	3
m00662	20160925	29	female	Uni	no	yes	allsoon	2	3	3	2	3	2.6	med	selfstudy	med	maybe	yes	3	2
m00663	20160925	26	female	Uni	no	no	allsoon	5	5	5	5	5	5	high	clinic	med	yes	yes	3	2
m00664	20160925	57	female	Hi	no	no	allsoon	4	4	1	3	3	3	med	selfstudy	med	no	no	2	2
m00665	20160925	32	female	Uni	yes	no	later	3	3	3	3	3	3	med	clinic	hi	no	no	1	1
m00666	20160925	22	female	Uni	no	yes	allsoon	4	5	5	5	5	4.8	high	selfstudy	med	no	no	3	4
m00667	20160925	30	male	Uni	no	yes	allsoon	4	5	1	5	5	4	high	askrel	hi	yes	yes	1	1
m00668	20160925	32	male	Uni	yes	yes	allsoon	2	2	1.5	3	1	1.9	low	selfstudy	med	no	maybe	3	3
m00669	20160925	33	male	Uni	yes	yes	allsoon	4	4	4	4	4	4	high	clinic	med	no	no	5	4
m00670	20160925	18	female	Uni	yes	no	allsoon	3	3	3	4	3	3.2	med	clinic	med	yes	yes	2	2
m00671	20160924	34	female	Uni	no	yes	allsoon	4	4	4	5	4	4.2	high	clinic	med	maybe	maybe	3	5
m00672	20160924	35	male	Hi	yes	no	later	5	5	5	5	5	5	high	selfstudy	low	no	no	3	3
m00673	20160924	25	female	Uni	no	no	allsoon	5	5	5	5	5	5	high	clinic	med	no	no	4	5
m00674	20160924	23	female	Hi	yes	no	later	5	5	5	5	5	5	high	clinic	med	no	yes	5	4
m00675	20160924	30	female	Uni	no	no	later	5	5	5	5	5	5	high	selfstudy	med	yes	maybe	3	1
m00676	20160924	42	male	Uni	no	no	later	3	3	3	3	3	3	med	askrel	hi	yes	yes	3	4
m00677	20160924	28	male	Uni	no	yes	allsoon	4	4	4	4	4	4	high	selfstudy	med	no	maybe	3	3
m00678	20160924	35	female	Uni	yes	no	later	5	5	5	5	5	5	high	selfstudy	med	maybe	maybe	3	3
m00679	20160924	27	male	Hi	no	yes	allsoon	4	3.5	5	3	4	3.9	med	askrel	med	no	no	2	2
m00680	20160924	26	female	Hi	no	no	later	5	5	5	5	5	5	high	clinic	low	no	maybe	4	4
m00681	20160924	31	female	Uni	no	yes	allsoon	4	5	5	5	4	4.6	high	selfstudy	med	maybe	maybe	3	3
m00682	20160924	32	female	Uni	no	yes	allsoon	4	4	4	4	4	4	high	selfstudy	med	no	no	5	5
m00683	20160924	24	female	Uni	yes	no	allsoon	5	5	5	5	5	5	high	selfstudy	med	yes	yes	2	3
m00684	20160923	33	male	Hi	yes	no	allsoon	5	5	5	5	5	5	high	clinic	med	no	no	4	4
m00685	20160923	29	female	Uni	yes	no	allsoon	5	5	5	5	5	5	high	clinic	med	maybe	maybe	5	3
m00686	20160923	28	female	Uni	no	yes	later	5	5	5	5	5	5	high	askrel	med	no	no	4	4
m00687	20160923	39	male	Uni	yes	yes	allsoon	5	5	5	5	5	5	high	selfstudy	med	no	maybe	3	3
m00688	20160923	28	male	Hi	no	yes	allsoon	3	3	3	3	3	3	med	selfstudy	med	maybe	maybe	3	3
m00689	20160923	29	female	Uni	no	yes	allsoon	4	4	4	4	4	4	high	askrel	med	no	no	3	3
m00690	20160923	27	female	Uni	no	yes	later	5	5	5	5	5	5	high	selfstudy	hi	no	no	3	3
m00691	20160923	25	female	Uni	yes	yes	later	3.5	4	5	5	4	4.3	high	clinic	med	no	maybe	3	3
m00692	20160923	31	female	Uni	no	yes	later	5	4	4	5	4	4.4	high	askrel	hi	maybe	maybe	3	3
m00693	20160923	22	female	Uni	yes	yes	allsoon	5	5	5	5	5	5	high	askrel	med	maybe	maybe	3	4
m00694	20160923	35	male	Hi	yes	yes	later	5	5	5	5	5	5	high	clinic	med	maybe	yes	3	3
m00695	20160923	26	female	Uni	yes	yes	allsoon	5	5	5	5	5	5	high	selfstudy	med	yes	yes	3	3
m00696	20160923	30	male	Hi	no	no	allsoon	5	5	2	5	5	4.4	high	clinic	low	no	no	2	2
m00697	20160923	24	female	Hi	yes	yes	later	5	5	5	5	5	5	high	askrel	med	no	no	5	5
m00698	20160923	28	female	Uni	yes	no	allsoon	5	5	5	5	5	5	high	selfstudy	low	no	no	3	3
m00699	20160923	24	female	Hi	no	no	later	4	4	4	4	4	4	high	clinic	med	no	maybe	3	3
m00700	20160923	28	female	Uni	no	yes	allsoon	5	5	5	5	5	5	high	clinic	hi	yes	yes	3	3
m00701	20160923	29	female	Uni	yes	yes	allsoon	3	3	2	3	3	2.8	med	selfstudy	med	maybe	maybe	3	3
m00702	20160923	53	female	Hi	no	no	allsoon	5	5	5	5	5	5	high	clinic	low	no	no	3	3
m00703	20160923	32	female	Uni	yes	yes	allsoon	3	3	3	3	3	3	med	selfstudy	med	maybe	no	1	1
m00704	20160923	24	female	Hi	yes	no	later	5	5	5	5	5	5	high	selfstudy	low	yes	yes	5	5
m00705	20160923	24	female	Uni	no	no	allsoon	5	5	5	5	5	5	high	selfstudy	med	maybe	maybe	2	2
m00706	20160923	33	female	Uni	no	no	later	5	5	5	5	5	5	high	clinic	low	no	maybe	3	3
m00707	20160923	32	female	Uni	yes	no	allsoon	3	2	4	4	2	3	med	clinic	med	yes	yes	5	3
m00708	20160923	24	female	Uni	yes	no	later	5	5	5	5	5	5	high	selfstudy	med	maybe	maybe	3	3
m00709	20160923	27	female	Uni	yes	no	allsoon	5	5	5	5	5	5	high	clinic	med	no	no	4	5
m00710	20160923	30	female	Uni	yes	yes	allsoon	5	5	5	5	5	5	high	selfstudy	hi	maybe	yes	3	3
m00711	20160923	28	male	Uni	no	no	allsoon	3.5	4	5	4	4	4.1	high	askrel	hi	no	no	1	1
m00712	20160923	36	female	Uni	yes	no	allsoon	2	2	2	3	1	2	med	selfstudy	med	yes	yes	1	2
m00713	20160923	22	female	Uni	yes	yes	allsoon	2	4	4	4	4	3.6	med	askrel	low	yes	maybe	2	2
m00714	20160922	25	male	Uni	yes	yes	allsoon	3	4	2	5	4	3.6	med	askrel	hi	yes	maybe	3	5
m00715	20160922	21	female	Uni	yes	yes	allsoon	3	3	3	5	3	3.4	med	askrel	low	maybe	maybe	3	3
m00716	20160922	22	female	Uni	yes	yes	partly	3	3	3	3	3	3	med	askrel	low	yes	yes	4	4
m00717	20160922	23	female	Uni	yes	yes	allsoon	4	3	2	3	2	2.8	med	askrel	low	maybe	maybe	2	4
m00718	20160922	22	female	Uni	yes	no	allsoon	3	3	3	3	3	3	med	askrel	med	no	maybe	2	2
m00719	20160922	22	female	Uni	yes	yes	allsoon	3	3	2	3	3	2.8	med	askrel	low	yes	yes	4	3
m00720	20160922	27	female	Uni	yes	yes	partly	4	5	3	4	3	3.8	med	selfstudy	low	yes	no	4	5
m00721	20160922	28	female	Uni	no	yes	allsoon	4	4	2.5	5	4	3.9	med	clinic	med	no	no	2	3.5
m00722	20160922	27	female	Uni	no	no	later	4	4	4	4	4	4	high	askrel	low	maybe	maybe	3	3
m00723	20160922	36	female	Hi	yes	yes	later	5	5	5	5	5	5	high	askrel	med	no	maybe	3	3
m00724	20160922	27	male	Uni	yes	yes	allsoon	3	2	1	3	2	2.2	med	clinic	med	no	no	4	1
m00725	20160922	70	female	Hi	yes	no	later	4	4	5	4	5	4.4	high	clinic	med	no	no	3	3
m00726	20160922	21	male	Uni	no	no	later	5	5	5	5	5	5	high	clinic	low	no	no	4	3
m00727	20160922	30	female	Hi	no	yes	allsoon	5	5	5	5	5	5	high	askrel	hi	yes	maybe	3	3
m00728	20160922	33	female	Hi	no	no	allsoon	5	5	5	5	5	5	high	clinic	med	maybe	maybe	4	3
m00729	20160922	30	female	Hi	no	no	allsoon	5	5	5	5	5	5	high	selfstudy	med	no	no	4	4
m00730	20160922	26	female	Uni	no	no	later	4	4	3	4	3	3.6	med	selfstudy	med	no	yes	4	4
m00731	20160922	30	female	Uni	no	yes	later	4	4	3	5	5	4.2	high	clinic	med	no	no	3	2
m00732	20160922	55	male	Uni	no	yes	allsoon	5	5	5	5	5	5	high	selfstudy	low	no	no	3	3
m00733	20160922	37	male	Uni	yes	no	later	5	5	5	5	5	5	high	selfstudy	med	maybe	maybe	2	2
m00734	20160922	32	female	Hi	yes	yes	allsoon	3	3	3	3	4	3.2	med	clinic	med	no	no	2	2
m00735	20160922	25	female	Uni	yes	yes	later	5	3	5	4	4	4.2	high	askrel	med	maybe	maybe	3	3
m00736	20160922	32	female	Uni	yes	yes	allsoon	3	3	5	3	3	3.4	med	askrel	low	no	yes	3	3
m00737	20160922	36	female	Hi	no	no	allsoon	4	5	5	5	5	4.8	high	selfstudy	med	no	no	4	5
m00738	20160922	45	male	Hi	yes	yes	allsoon	5	5	5	5	5	5	high	clinic	med	no	no	3	3
m00739	20160922	27	male	Hi	no	no	later	5	5	5	5	5	5	high	selfstudy	hi	yes	yes	2	2
m00740	20160922	26	female	Hi	yes	no	allsoon	5	5	5	5	5	5	high	clinic	low	yes	yes	3	3
m00741	20160922	22	female	Uni	yes	yes	allsoon	4	4	4	4	4	4	high	clinic	med	maybe	yes	4	4
m00742	20160922	30	female	Hi	yes	yes	later	5	5	5	5	5	5	high	askrel	low	no	yes	5	5
m00743	20160922	48	female	Hi	no	no	allsoon	2	5	2	5	2	3.2	med	selfstudy	low	no	yes	4	4
m00744	20160922	31	male	Hi	yes	yes	allsoon	3	4	3	4	2	3.2	med	askrel	med	yes	maybe	3	2
m00745	20160922	26	female	Uni	yes	yes	later	3	3	4	3	4	3.4	med	selfstudy	med	maybe	yes	4	4
m00746	20160922	30	female	Uni	yes	yes	allsoon	2	2	2	3	2	2.2	med	selfstudy	med	maybe	maybe	3	3
m00747	20160922	34	female	Uni	yes	no	allsoon	2	2	2	2	2	2	med	askrel	med	maybe	yes	3	3
m00748	20160922	61	male	Uni	no	no	allsoon	2	3	1	3	1	2	med	clinic	med	maybe	yes	3	4
m00749	20160921	25	male	Uni	yes	no	later	3	3	4	3	4	3.4	med	selfstudy	med	maybe	maybe	2	2
m00750	20160921	30	male	Hi	yes	no	later	5	4	5	5	4	4.6	high	askrel	low	maybe	yes	5	5
m00751	20160921	26	female	Uni	no	no	allsoon	5	4.5	4	5	5	4.7	high	selfstudy	hi	yes	no	3	5
m00752	20160921	33	female	Uni	yes	yes	allsoon	3	2	5	3	5	3.6	med	selfstudy	med	yes	yes	2	2
m00753	20160921	41	female	Hi	no	no	allsoon	5	5	5	5	5	5	high	clinic	hi	no	no	5	5
m00754	20160921	22	female	Hi	no	no	allsoon	5	5	5	5	5	5	high	selfstudy	med	no	no	3	3
m00755	20160921	32	female	Hi	no	no	allsoon	5	5	5	5	5	5	high	askrel	hi	no	no	4	4
m00756	20160921	32	male	Uni	no	no	allsoon	5	5	5	5	5	5	high	clinic	hi	no	no	2	2
m00757	20160921	38	male	Uni	yes	yes	allsoon	5	5	5	5	5	5	high	clinic	med	maybe	maybe	5	5
m00758	20160921	20	female	Uni	no	yes	allsoon	4	3	4	3	3	3.4	med	selfstudy	low	yes	maybe	2	2
m00759	20160921	26	female	Uni	no	yes	allsoon	5	4	5	4	5	4.6	high	clinic	med	yes	yes	1	1
m00760	20160921	51	female	Hi	no	no	allsoon	5	5	5	5	5	5	high	clinic	low	no	no	4	4
m00761	20160921	31	female	Uni	no	no	allsoon	4.5	5	5	5	5	4.9	high	selfstudy	med	yes	yes	4	4
m00762	20160921	26	female	Uni	no	no	later	4.5	5	5	5	5	4.9	high	askrel	med	yes	yes	1	1
m00763	20160921	32	male	Uni	no	no	allsoon	4	5	5	5	5	4.8	high	selfstudy	hi	no	no	4	3
m00764	20160921	21	female	Uni	yes	no	allsoon	3	4	5	3	4	3.8	med	askrel	low	no	no	5	5
m00765	20160921	28	female	Uni	no	no	later	5	5	5	5	5	5	high	clinic	med	no	maybe	2	1
m00766	20160921	30	female	Uni	no	no	allsoon	3	3	5	3	3	3.4	med	selfstudy	med	no	yes	2	3
m00767	20160921	22	female	Hi	yes	no	allsoon	5	5	5	5	5	5	high	clinic	med	yes	yes	4	5
m00768	20160921	28	female	Uni	no	yes	allsoon	5	5	5	5	5	5	high	selfstudy	low	yes	yes	5	5
m00769	20160921	30	male	Uni	no	no	later	5	5	5	5	5	5	high	selfstudy	med	maybe	maybe	3	2
m00770	20160921	26	female	Uni	yes	no	partly	4	5	4	5	5	4.6	high	clinic	med	maybe	maybe	2	2
m00771	20160921	46	female	Hi	no	yes	allsoon	4	5	5	5	5	4.8	high	selfstudy	low	no	no	4	4
m00772	20160921	30	male	Uni	yes	no	later	5	5	5	5	5	5	high	selfstudy	hi	maybe	yes	1	1
m00773	20160921	53	male	Hi	yes	no	later	4	5	5	5	5	4.8	high	selfstudy	hi	no	no	4	4
m00774	20160921	33	male	Hi	yes	no	allsoon	5	5	5	5	5	5	high	selfstudy	med	maybe	maybe	4	4
m00775	20160921	21	female	Hi	no	yes	allsoon	2	1	4	2	1	2	med	selfstudy	low	yes	no	1	1
m00776	20160921	47	female	Hi	no	no	allsoon	4	5	1	5	3	3.6	med	selfstudy	med	no	no	4	5
m00777	20160921	34	female	Uni	yes	yes	allsoon	4	5	3	4	3	3.8	med	selfstudy	med	yes	yes	3	2
m00778	20160921	27	male	Uni	yes	no	later	5	4	5	5	5	4.8	high	clinic	med	yes	yes	4	4
m00779	20160921	33	female	Uni	no	yes	allsoon	2	3	1	4	1	2.2	med	selfstudy	med	yes	yes	1	1
m00780	20160921	35	male	Hi	no	yes	later	5	5	5	5	5	5	high	clinic	med	no	no	4	5
m00781	20160921	22	female	Hi	no	no	allsoon	5	5	5	5	5	5	high	selfstudy	hi	no	yes	1	1
m00782	20160921	26	male	Uni	yes	yes	allsoon	5	5	5	5	5	5	high	selfstudy	med	maybe	maybe	1	2
m00783	20160921	36	male	Uni	yes	no	later	5	5	5	5	5	5	high	clinic	med	yes	yes	1	1
m00784	20160921	22	female	Uni	yes	yes	partly	5	5	5	5	5	5	high	selfstudy	med	no	no	5	5
m00785	20160921	51	female	Uni	no	no	allsoon	4	4	2	4	3	3.4	med	askrel	med	yes	yes	4	4
m00786	20160921	28	female	Uni	no	yes	partly	5	5	5	5	5	5	high	selfstudy	med	yes	maybe	3	2
m00787	20160921	23	female	Uni	no	no	allsoon	4	3	3	4	5	3.8	med	selfstudy	low	yes	yes	4	5
m00788	20160921	16	female	Hi	no	yes	later	5	4	1	3	3	3.2	med	selfstudy	low	maybe	maybe	3	2
m00789	20160920	22	male	Uni	no	no	partly	2	3	3	4	3	3	med	askrel	low	yes	maybe	4	3
m00790	20160920	20	female	Uni	no	no	allsoon	5	5	4	5	5	4.8	high	askrel	med	yes	yes	3	2
m00791	20160920	21	female	Uni	yes	yes	allsoon	2	5	1	4	3	3	med	clinic	hi	maybe	maybe	4	3
m00792	20160920	19	female	Uni	yes	yes	allsoon	4	3	4	3	4	3.6	med	askrel	low	yes	yes	4	3
m00793	20160920	19	female	Uni	yes	yes	allsoon	3	4	3	4	3	3.4	med	selfstudy	low	yes	yes	4	3
m00794	20160920	19	female	Uni	yes	yes	allsoon	5	5	5	5	5	5	high	clinic	med	yes	yes	3	3
m00795	20160920	25	male	Hi	no	yes	allsoon	4	4	3	3	3	3.4	med	selfstudy	med	maybe	maybe	2	2
m00796	20160920	27	male	Uni	no	no	allsoon	5	5	5	5	5	5	high	clinic	med	maybe	maybe	2	2
m00797	20160920	25	female	Uni	no	yes	allsoon	5	5	5	5	5	5	high	selfstudy	low	no	no	4	4
m00798	20160920	27	female	Uni	yes	yes	allsoon	5	5	5	5	5	5	high	clinic	med	no	maybe	2	2
m00799	20160920	34	female	Uni	yes	yes	later	5	5	5	5	5	5	high	clinic	low	no	no	2	2
m00800	20160920	51	female	Hi	no	no	allsoon	4	5	4	4	5	4.4	high	selfstudy	med	maybe	maybe	2	3
m00801	20160920	21	female	Uni	yes	yes	allsoon	5	5	3	5	3	4.2	high	askrel	med	no	yes	4	4
m00802	20160920	33	male	Uni	yes	yes	later	3	3	3	3	3	3	med	askrel	med	no	no	2	2
m00803	20160920	22	female	Uni	yes	no	allsoon	5	5	5	5	5	5	high	selfstudy	med	yes	yes	2	2
m00804	20160920	27	female	Uni	yes	yes	allsoon	4	5	5	5	5	4.8	high	selfstudy	low	no	no	1	1
m00805	20160920	29	female	Uni	yes	yes	allsoon	5	5	5	5	5	5	high	selfstudy	hi	yes	yes	1	1
m00806	20160920	35	female	Uni	no	no	later	5	4	4	5	4	4.4	high	clinic	med	yes	maybe	4	4
m00807	20160920	28	female	Uni	no	yes	allsoon	5	5	5	5	5	5	high	selfstudy	low	maybe	yes	2	2
m00808	20160920	31	male	Uni	yes	no	allsoon	3	3	4	4	3	3.4	med	selfstudy	med	yes	maybe	2	1
m00809	20160920	29	female	Uni	no	no	allsoon	4	3	3	3	3	3.2	med	selfstudy	med	yes	yes	4	4
m00810	20160920	25	female	Uni	no	no	allsoon	4	3	3	3	3	3.2	med	selfstudy	med	yes	yes	1	4
m00811	20160920	41	female	Hi	no	no	later	5	5	5	5	5	5	high	askrel	med	no	no	2	2
m00812	20160920	30	female	Uni	no	no	allsoon	5	5	4	5	4	4.6	high	clinic	med	maybe	maybe	1	2
m00813	20160920	28	female	Uni	no	no	allsoon	4	4	5	4	5	4.4	high	clinic	med	maybe	maybe	2	2
m00814	20160920	28	female	Uni	no	no	allsoon	4	5	5	4	5	4.6	high	clinic	med	yes	yes	4	4
m00815	20160920	40	female	Uni	no	no	allsoon	5	5	5	5	5	5	high	selfstudy	hi	maybe	maybe	1	1
m00816	20160920	24	female	Hi	yes	yes	allsoon	5	5	5	5	5	5	high	clinic	hi	no	no	2	2
m00817	20160920	27	female	Hi	no	no	allsoon	5	5	5	5	5	5	high	selfstudy	hi	no	no	3	3
m00818	20160920	66	female	Hi	no	no	allsoon	5	4	5	4	4	4.4	high	clinic	med	maybe	maybe	3	3
m00819	20160920	25	female	Uni	yes	yes	allsoon	4	4	4	4	4	4	high	selfstudy	hi	maybe	maybe	1	1
m00820	20160920	24	female	Uni	yes	yes	later	2	2	2	2	2	2	med	clinic	low	yes	yes	2	2
m00821	20160920	35	female	Uni	yes	no	allsoon	5	5	5	5	5	5	high	selfstudy	med	no	no	1	1
m00822	20160920	38	male	Uni	no	no	allsoon	4	4	4	4	4	4	high	selfstudy	hi	yes	maybe	1	1
m00823	20160920	27	female	Uni	no	no	later	5	5	5	5	5	5	high	clinic	med	no	no	4	5
m00824	20160920	63	male	Hi	no	no	allsoon	4	5	5	3	5	4.4	high	clinic	low	no	no	2	1
m00825	20160920	23	female	Hi	yes	no	later	3	3	3	3	3	3	med	askrel	hi	no	no	1	1
m00826	20160920	27	female	Hi	yes	no	allsoon	5	5	5	5	5	5	high	selfstudy	low	no	no	1	1
m00827	20160920	22	female	Hi	yes	no	allsoon	5	5	5	5	5	5	high	selfstudy	med	yes	maybe	1	1
m00828	20160920	22	female	Uni	no	no	allsoon	3	5	3	5	5	4.2	high	clinic	hi	yes	yes	4	4
m00829	20160919	18	female	Uni	yes	yes	allsoon	4	4	5	4	3	4	high	askrel	low	yes	yes	4	3
m00830	20160919	20	female	Uni	no	no	allsoon	4	3	3	4	3	3.4	med	clinic	low	maybe	maybe	3	3
m00831	20160919	48	female	Uni	yes	no	later	5	3	5	5	5	4.6	high	clinic	low	no	no	1	1
m00832	20160919	54	male	Hi	no	no	later	4	5	5	5	5	4.8	high	clinic	hi	no	no	3	3
m00833	20160919	40	male	Hi	no	no	allsoon	4	3	5	3	5	4	high	askrel	low	yes	yes	4	4
m00834	20160919	24	female	Hi	yes	no	later	5	5	5	5	5	5	high	selfstudy	low	yes	maybe	5	5
m00835	20160919	24	female	Uni	yes	no	allsoon	5	3	5	5	5	4.6	high	selfstudy	med	yes	maybe	4	4
m00836	20160919	27	female	Uni	no	no	allsoon	5	4	4	5	5	4.6	high	clinic	med	maybe	maybe	4	2
m00837	20160919	26	male	Hi	yes	yes	allsoon	3	4	4	4	4	3.8	med	askrel	hi	yes	maybe	3	4
m00838	20160919	22	female	Uni	no	no	allsoon	5	5	5	5	5	5	high	clinic	med	yes	yes	4	5
m00839	20160919	26	female	Uni	no	no	allsoon	5	4	3	3	3	3.6	med	askrel	med	maybe	maybe	4	4
m00840	20160919	33	male	Uni	yes	no	later	5	5	5	5	5	5	high	selfstudy	hi	maybe	maybe	3	3
m00841	20160919	21	female	Uni	yes	no	later	4	3	4	3	3	3.4	med	selfstudy	hi	yes	yes	4	5
m00842	20160919	21	male	Hi	yes	no	allsoon	3	4	5	5	4	4.2	high	selfstudy	med	yes	yes	4	4
m00843	20160919	40	female	Uni	no	no	allsoon	4	4	4	4	4	4	high	clinic	med	maybe	yes	3	3
m00844	20160919	27	female	Uni	yes	no	allsoon	5	4	3	4	2	3.6	med	askrel	med	yes	maybe	2	4
m00845	20160919	30	female	Hi	no	yes	allsoon	3	3	3	4	3	3.2	med	clinic	low	maybe	maybe	3	4
m00846	20160919	26	female	Hi	no	yes	allsoon	4	2	2	3	3	2.8	med	clinic	low	maybe	yes	4	4
m00847	20160919	28	female	Hi	no	no	allsoon	3	3	2	2	2	2.4	med	askrel	med	yes	yes	4	4
m00848	20160919	22	female	Uni	no	yes	allsoon	5	5	5	5	5	5	high	clinic	low	yes	yes	5	5
m00849	20160919	24	female	Uni	no	no	allsoon	4	3	2	2	3	2.8	med	clinic	low	maybe	maybe	4	3
m00850	20160919	40	male	Hi	yes	no	later	3	3	3	3	3	3	med	clinic	hi	no	no	3	3
m00851	20160919	26	female	Uni	no	no	allsoon	5	5	5	5	5	5	high	clinic	low	maybe	yes	1	1
m00852	20160919	27	female	Hi	no	no	allsoon	3	3	3	3	2	2.8	med	clinic	med	no	yes	4	4
m00853	20160919	32	male	Uni	yes	no	allsoon	5	3	5	3	5	4.2	high	clinic	low	no	yes	4	4
m00854	20160919	31	female	Hi	no	no	allsoon	4	5	5	5	5	4.8	high	clinic	med	no	yes	2	1
m00855	20160919	22	female	Hi	yes	no	allsoon	4	5	5	5	5	4.8	high	clinic	med	no	yes	3	1
m00856	20160919	30	male	Uni	no	yes	allsoon	5	5	5	5	5	5	high	selfstudy	med	yes	yes	2	1
m00857	20160919	58	female	Uni	yes	yes	allsoon	3	5	5	5	5	4.6	high	selfstudy	low	no	no	5	5
m00858	20160919	28	female	Uni	no	yes	allsoon	5	5	5	5	5	5	high	clinic	hi	maybe	yes	2	1
m00859	20160919	36	female	Hi	no	no	allsoon	4	5	5	5	5	4.8	high	clinic	med	no	yes	4	5
m00860	20160919	27	female	Hi	yes	yes	later	5	5	5	5	5	5	high	askrel	med	no	yes	5	5
m00861	20160919	24	female	Hi	no	no	allsoon	3	3	2	3	3	2.8	med	askrel	med	no	yes	3	2
m00862	20160919	30	male	Uni	no	no	later	3.5	4	2.5	3	2.5	3.1	med	askrel	med	no	yes	1	1
m00863	20160919	25	female	Hi	yes	no	allsoon	5	5	5	5	5	5	high	askrel	low	no	maybe	4	4
m00864	20160919	37	male	Hi	yes	no	allsoon	5	3	4	2	3	3.4	med	clinic	med	no	yes	4	3
m00865	20160919	20	female	Uni	no	yes	allsoon	5	2	5	5	5	4.4	high	askrel	med	no	no	1	5
m00866	20160929	26	female	Uni	no	no	allsoon	2.5	3	1.5	3	2	2.4	med	selfstudy	med	maybe	maybe	3	3
m00867	20160929	23	female	Uni	yes	no	allsoon	3	3	4	3	3	3.2	med	askrel	med	maybe	maybe	2	3
m00868	20160929	27	female	Uni	yes	no	later	3	2	3	3	3	2.8	med	selfstudy	med	yes	yes	2	2
m00869	20160929	22	female	Uni	yes	yes	partly	3	3	2	3	3	2.8	med	clinic	low	maybe	maybe	3	3
m00870	20160929	22	female	Uni	yes	no	partly	5	5	5	5	5	5	high	selfstudy	low	maybe	maybe	5	2
m00871	20160929	23	female	Uni	yes	no	allsoon	4	4	5	5	3	4.2	high	clinic	low	maybe	maybe	3	1
m00872	20160929	25	female	Uni	yes	no	allsoon	5	5	5	5	5	5	high	selfstudy	low	yes	maybe	5	5
m00873	20160925	24	female	Uni	no	yes	later	4	4	3	4	3	3.6	med	clinic	hi	yes	yes	3	4
m00874	20160925	24	female	Uni	yes	yes	later	4	5	5	4	5	4.6	high	clinic	low	maybe	yes	3	3
m00875	20160925	23	male	Uni	yes	no	later	2	2	3	2	4	2.6	med	askrel	low	no	no	3	5
m00876	20160926	32	female	Hi	yes	yes	allsoon	3	2	2	3	4	2.8	med	askrel	low	maybe	maybe	3	3
m00877	20160929	23	female	Uni	no	no	allsoon	5	4	4	5	5	4.6	high	clinic	hi	yes	yes	3	4
m00878	20160925	24	female	Uni	yes	yes	later	2	3	1	3	2	2.2	med	askrel	low	maybe	maybe	2	2
m00879	20160925	28	female	Hi	no	no	allsoon	2	3	2	4	3	2.8	med	clinic	low	yes	maybe	2	4
m00880	20160929	53	female	Hi	yes	no	partly	5	5	3	5	5	4.6	high	clinic	med	no	maybe	1	1
m00881	20160922	23	male	Hi	yes	no	later	5	3	3	4	2	3.4	med	selfstudy	med	maybe	maybe	5	4
m00882	20160927	28	male	Hi	yes	yes	later	2	3	3	2	4	2.8	med	askrel	low	maybe	maybe	2	4
m00883	20160925	34	female	Hi	yes	no	later	1	2	1	2	2	1.6	low	askrel	low	yes	yes	2	1
m00884	20160925	25	female	Uni	no	yes	partly	5	4	3	4	5	4.2	high	clinic	med	yes	maybe	3	2
m00885	20160924	25	female	Uni	yes	no	allsoon	4	3	1	4	3	3	med	clinic	low	yes	yes	2	2
m00886	20160924	26	female	Uni	yes	no	allsoon	3	2	1	2	2	2	med	askrel	med	maybe	maybe	1	1
m00887	20160924	33	male	Hi	no	no	partly	1	2	1	3	2	1.8	low	askrel	low	yes	yes	2	2
m00888	20160922	26	female	Uni	yes	no	later	3	4	3	4	2	3.2	med	askrel	med	maybe	maybe	2	1
m00889	20160922	25	female	Uni	no	no	allsoon	3	3	1	3	2	2.4	med	askrel	low	maybe	maybe	3	3
m00890	20160922	22	female	Uni	yes	no	allsoon	2	3	3	3	3	2.8	med	askrel	low	maybe	maybe	3	2
m00891	20160922	26	male	Hi	yes	no	allsoon	5	5	4	5	5	4.8	high	askrel	med	yes	yes	3	3
m00892	20160922	25	female	Uni	yes	no	allsoon	3	3	2	3	2	2.6	med	askrel	low	yes	yes	2	1
m00893	20160922	28	female	Hi	yes	no	later	4	4	2	4	3	3.4	med	askrel	low	maybe	maybe	4	3
m00894	20160925	25	female	Uni	yes	no	later	1	4	1	4	3	2.6	med	selfstudy	low	no	no	1	1
m00895	20160925	57	female	Hi	yes	no	later	2	2	1	2	2	1.8	low	askrel	low	yes	maybe	2	1
m00896	20160925	30	male	Hi	yes	no	later	2	2	1	3	2	2	med	askrel	med	no	maybe	2	2
m00897	20160924	25	female	Uni	yes	yes	allsoon	3	4	1	3	3	2.8	med	clinic	med	yes	yes	3	2
m00898	20160924	54	male	Hi	yes	no	allsoon	3	3	1	3	3	2.6	med	clinic	med	maybe	maybe	3	2
m00899	20160924	15	female	Hi	yes	yes	allsoon	4	4	1	3	3	3	med	askrel	low	maybe	maybe	2	2
m00900	20160924	26	female	Uni	yes	yes	allsoon	4	4	1	4	2	3	med	selfstudy	med	yes	yes	2	2
m00901	20160924	47	female	Hi	yes	no	allsoon	2	3	1	3	4	2.6	med	clinic	med	maybe	maybe	2	2
m00902	20160927	21	male	Uni	yes	no	later	3	4	4	3	3	3.4	med	askrel	med	yes	yes	2	3
m00903	20160927	17	female	Hi	yes	no	allsoon	1	1	3	1	1	1.4	low	clinic	low	maybe	yes	5	4
m00904	20160925	17	male	Hi	no	yes	partly	4	4	4	4	3	3.8	med	askrel	low	maybe	maybe	4	4
m00905	20160926	17	female	Hi	yes	no	allsoon	1	2	4	2	1	2	med	clinic	low	yes	yes	2	2
m00906	20160926	17	female	Hi	no	no	allsoon	4	5	5	5	5	4.8	high	askrel	med	maybe	maybe	5	5
m00907	20160926	17	female	Hi	yes	no	allsoon	2	4	1	4	2	2.6	med	askrel	med	maybe	no	3	4
m00908	20160926	17	male	Hi	yes	no	later	4	4	4	3	2	3.4	med	askrel	med	maybe	maybe	4	5
m00909	20160929	21	female	Uni	no	yes	partly	2	3	2	3	2	2.4	med	selfstudy	low	maybe	maybe	1	4
m00910	20160926	17	male	Hi	no	no	allsoon	3	3	3	4	3	3.2	med	askrel	med	yes	maybe	3	4
m00911	20160927	17	female	Hi	no	no	partly	3	4	3	5	4	3.8	med	clinic	low	maybe	maybe	4	3
m00912	20160927	17	male	Hi	yes	no	partly	4	3	3	4	2	3.2	med	clinic	low	maybe	maybe	3	3
m00913	20160927	27	female	Uni	no	no	later	3	5	4	5	4	4.2	high	askrel	med	maybe	maybe	4	4
m00914	20160927	17	female	Hi	no	no	partly	4	4	4	4	4	4	high	askrel	low	maybe	maybe	4	4
m00915	20160927	17	male	Hi	no	no	later	3	3	3	2	2	2.6	med	clinic	med	no	maybe	2	3
m00916	20160927	46	male	Uni	yes	no	allsoon	4	3	3	2	1	2.6	med	askrel	med	maybe	maybe	3	1
m00917	20160927	45	female	Uni	yes	yes	allsoon	4	3	2	1	5	3	med	selfstudy	med	maybe	maybe	4	1
m00918	20160927	17	female	Hi	yes	yes	later	4	4	3	3	4	3.6	med	askrel	med	yes	maybe	5	4
m00919	20160927	17	female	Hi	yes	yes	allsoon	4	3	2	1	5	3	med	selfstudy	low	maybe	maybe	4	1
m00920	20160927	51	female	Hi	yes	no	allsoon	4	3	3	4	2	3.2	med	askrel	low	no	maybe	3	2
m00921	20160927	17	male	Hi	yes	yes	partly	3	3	3	4	3	3.2	med	askrel	low	maybe	maybe	2	3
m00922	20160927	17	male	Hi	no	no	allsoon	5	4	4	4	4	4.2	high	clinic	med	maybe	yes	4	5
m00923	20160927	20	female	Uni	yes	no	partly	2	4	2	4	3	3	med	askrel	low	yes	maybe	4	3
m00924	20169828	20	female	Uni	no	no	allsoon	3	2	1	5	4	3	med	clinic	med	maybe	maybe	1	4
m00925	20169828	19	female	Uni	yes	yes	later	3	5	2	3	4	3.4	med	askrel	low	maybe	maybe	5	2
m00926	20169828	20	male	Uni	yes	no	allsoon	2	4	1	3	3	2.6	med	selfstudy	med	yes	maybe	2	3
m00927	20169828	19	female	Uni	no	no	partly	3	4	3	4	5	3.8	med	clinic	med	maybe	maybe	3	4
m00928	20169828	20	female	Uni	no	yes	allsoon	3	3	3	4	3	3.2	med	askrel	med	maybe	maybe	4	3
m00929	20169828	20	male	Uni	yes	no	later	5	4	5	5	5	4.8	high	clinic	hi	maybe	maybe	5	4
m00930	20169828	19	female	Uni	yes	no	allsoon	4	4	3	4	3	3.6	med	clinic	low	maybe	yes	5	5
m00931	20169828	20	female	Uni	yes	no	allsoon	3	3	3	3	3	3	med	clinic	med	maybe	maybe	3	3
m00932	20160927	19	female	Uni	yes	yes	later	3	2	3	3	3	2.8	med	clinic	low	maybe	maybe	2	3
m00933	20160927	19	female	Uni	yes	yes	allsoon	3	2	3	3	3	2.8	med	selfstudy	low	maybe	maybe	2	3
m00934	20160927	19	female	Uni	no	yes	allsoon	4	3	1	3	4	3	med	askrel	low	maybe	maybe	5	2
m00935	20160926	19	female	Uni	no	yes	allsoon	3	4	1	4	3	3	med	clinic	low	yes	yes	4	3
m00936	20160926	19	female	Uni	yes	no	allsoon	5	3	4	4	5	4.2	high	selfstudy	low	yes	yes	4	2
m00937	20160926	19	female	Uni	yes	no	allsoon	3	3	2	3	1	2.4	med	askrel	low	maybe	maybe	3	2
m00938	20160926	19	female	Uni	no	no	allsoon	3	3	5	3	3	3.4	med	clinic	low	yes	yes	3	5
m00939	20160926	19	female	Uni	yes	yes	later	3	3	4	2	2	2.8	med	askrel	low	yes	yes	4	2
m00940	20160926	19	male	Uni	no	yes	partly	2	3	2	4	3	2.8	med	clinic	low	yes	yes	3	2
m00941	20160926	19	female	Uni	yes	no	partly	3	3	2	4	2	2.8	med	askrel	low	yes	yes	3	2
m00942	20160926	19	female	Uni	no	no	allsoon	5	5	5	5	5	5	high	clinic	med	maybe	maybe	5	5
m00943	20160926	19	female	Uni	yes	no	later	3	3	2	3	2	2.6	med	askrel	low	maybe	maybe	4	2
m00944	20160923	48	male	Hi	yes	yes	allsoon	5	5	4	3	5	4.4	high	clinic	low	maybe	maybe	3	2
m00945	20160923	43	female	Hi	yes	yes	partly	4	3	3	3	2	3	med	askrel	low	maybe	maybe	2	2
m00946	20160924	19	female	Uni	yes	yes	allsoon	3	3	4	3	2	3	med	askrel	low	maybe	maybe	2	2
m00947	20160924	20	female	Uni	yes	yes	partly	3	4	2	4	1	2.8	med	clinic	low	maybe	maybe	3	3
m00948	20160924	17	female	Hi	yes	no	later	2	3	2	2	1	2	med	askrel	hi	no	maybe	5	2
m00949	20160924	19	female	Uni	yes	yes	allsoon	2	2	3	4	2	2.6	med	clinic	low	maybe	maybe	3	3
m00950	20160924	19	female	Uni	yes	yes	partly	2	2	3	3	3	2.6	med	clinic	low	maybe	maybe	3	3
m00951	20160924	19	female	Uni	yes	no	allsoon	5	5	5	5	5	5	high	clinic	low	maybe	yes	5	5
m00952	20160924	19	female	Uni	yes	no	partly	5	4	3	2	1	3	med	clinic	low	maybe	yes	5	4
m00953	20160928	16	female	Hi	yes	no	partly	4	5	3	4	2	3.6	med	askrel	low	maybe	maybe	5	5
m00954	20160928	24	female	Uni	yes	no	later	3	3	3	3	2	2.8	med	clinic	med	yes	yes	3	3
m00955	20160928	20	male	Hi	yes	no	allsoon	3	3	2	3	2	2.6	med	askrel	med	maybe	yes	3	2
m00956	20160928	19	female	Uni	yes	no	allsoon	4	3	3	4	2	3.2	med	askrel	low	maybe	yes	3	3
m00957	20160929	19	female	Hi	yes	no	allsoon	3	3	3	3	2	2.8	med	askrel	low	maybe	maybe	2	2
m00958	20160929	19	female	Uni	yes	no	allsoon	4	3	3	3	2	3	med	askrel	low	maybe	yes	3	2
m00959	20160929	19	female	Uni	yes	no	partly	4	3	4	3	2	3.2	med	askrel	med	maybe	yes	2	2
m00960	20160923	44	female	Hi	no	yes	later	3	5	4	2	4	3.6	med	askrel	med	yes	yes	5	2
m00961	20160924	24	female	Uni	yes	no	partly	3	4	3	4	3	3.4	med	selfstudy	low	yes	yes	1	1
m00962	20160929	17	female	Hi	no	yes	partly	3	2	5	4	1	3	med	askrel	low	maybe	yes	4	3
m00963	20160929	17	female	Hi	yes	no	allsoon	2	2	3	4	1	2.4	med	selfstudy	low	yes	yes	4	3
m00964	20160929	17	female	Hi	no	no	allsoon	4	4	2	3	1	2.8	med	askrel	med	yes	yes	4	2
m00965	20160929	17	female	Hi	yes	yes	partly	5	4	3	2	1	3	med	askrel	hi	maybe	maybe	5	2
m00966	20160929	21	male	Uni	yes	yes	partly	2	3	4	5	5	3.8	med	clinic	low	maybe	no	4	1
m00967	20160929	21	female	Uni	yes	no	later	3	3	2	2	3	2.6	med	selfstudy	low	maybe	maybe	3	4
m00968	20160929	21	male	Uni	yes	yes	allsoon	4	5	4	3	4	4	high	askrel	low	maybe	maybe	3	4
m00969	20160929	21	female	Uni	yes	yes	allsoon	4	2	1	2	2	2.2	med	clinic	low	maybe	maybe	3	4
m00970	20160929	21	female	Uni	yes	no	allsoon	5	5	5	5	5	5	high	clinic	low	maybe	maybe	1	3
m00971	20160929	22	female	Uni	yes	yes	allsoon	2	2	3	2	3	2.4	med	askrel	low	maybe	maybe	2	3
m00972	20160929	22	female	Hi	yes	no	later	1	1	1	1	1	1	low	askrel	med	yes	maybe	3	5
m00973	20160929	21	female	Uni	yes	no	partly	2	3	2	3	1	2.2	med	selfstudy	low	no	no	2	2
m00974	20160929	21	female	Uni	yes	no	later	3	2	1	4	2	2.4	med	clinic	hi	maybe	maybe	3	3
m00975	20160929	21	female	Uni	no	no	allsoon	1	2	1	3	1	1.6	low	askrel	low	maybe	maybe	3	2
m00976	20160929	21	female	Uni	yes	yes	allsoon	5	5	4	4	3	4.2	high	clinic	low	yes	yes	5	5
m00977	20160929	21	female	Uni	yes	no	later	2	2	3	3	1	2.2	med	askrel	hi	yes	yes	3	4
m00978	20160929	21	female	Uni	yes	no	allsoon	3	3	4	5	5	4	high	selfstudy	low	no	yes	2	4
m00979	20160929	22	female	Uni	yes	yes	allsoon	2	3	1	4	1	2.2	med	clinic	low	yes	yes	4	4
m00980	20160929	21	female	Uni	no	yes	allsoon	3	4	3	3	3	3.2	med	selfstudy	med	yes	yes	3	3
m00981	20160929	21	female	Uni	no	no	allsoon	4	4	3	3	3	3.4	med	askrel	med	yes	maybe	3	4
m00982	20160924	46	male	Hi	no	no	allsoon	3	1	3	3	4	2.8	med	clinic	med	no	maybe	4	3
m00983	20160923	21	female	Uni	yes	no	later	3	2	1	5	2	2.6	med	askrel	low	maybe	maybe	2	3
m00984	20160927	17	female	Hi	yes	no	partly	3	3	2	4	1	2.6	med	askrel	med	yes	yes	4	3
m00985	20160927	17	female	Hi	yes	yes	later	2	1	2	4	2	2.2	med	askrel	low	yes	maybe	3	2
m00986	20160927	17	female	Hi	yes	no	partly	3	2	4	1	5	3	med	askrel	low	maybe	maybe	3	4
m00987	20160926	16	female	Hi	yes	no	partly	3	4	2	1	4	2.8	med	askrel	med	yes	yes	3	5
m00988	20160926	25	male	Uni	yes	yes	later	3	2	1	5	4	3	med	clinic	med	maybe	yes	5	3
m00989	20160926	13	male	Hi	no	no	partly	5	5	4	4	5	4.6	high	askrel	med	maybe	maybe	5	4
m00990	20160926	25	male	Uni	no	no	allsoon	3	3	1	5	1	2.6	med	selfstudy	low	yes	maybe	3	1
m00991	20160926	17	male	Hi	yes	yes	allsoon	3	3	4	3	4	3.4	med	selfstudy	med	yes	maybe	2	3
m00992	20160926	17	female	Hi	no	no	allsoon	4	4	4	5	4	4.2	high	askrel	med	yes	maybe	3	4
m00993	20160926	17	male	Hi	no	yes	allsoon	3	2	1	5	4	3	med	askrel	low	yes	maybe	3	2
m00994	20160926	16	female	Hi	yes	no	partly	3	3	4	5	4	3.8	med	selfstudy	med	maybe	yes	4	3
m00995	20160926	17	female	Hi	no	no	allsoon	2	3	1	4	1	2.2	med	selfstudy	med	yes	yes	1	1
m00996	20160926	17	male	Hi	no	no	allsoon	4	3	2	2	3	2.8	med	clinic	med	yes	yes	3	3
m00997	20160926	17	female	Hi	yes	no	allsoon	3	2	1	5	4	3	med	askrel	med	maybe	yes	5	4
m00998	20160926	17	female	Hi	no	no	allsoon	3	2	4	3	2	2.8	med	selfstudy	med	maybe	maybe	3	2
m00999	20160926	17	female	Hi	yes	yes	allsoon	2	3	3	1	1	2	med	askrel	med	yes	maybe	1	2
m01000	20160926	22	female	Uni	no	yes	partly	1	2	1	1	2	1.4	low	clinic	low	yes	yes	1	1
m01001	20160926	17	female	Hi	yes	yes	later	4	3	5	2	4	3.6	med	askrel	hi	yes	maybe	4	3
m01002	20160926	17	female	Hi	no	no	allsoon	5	5	5	5	5	5	high	clinic	med	yes	maybe	3	3
m01003	20160926	16	female	Hi	yes	no	partly	4	4	1	4	1	2.8	med	selfstudy	hi	yes	yes	4	1
m01004	20160925	23	female	Uni	yes	no	partly	2	5	2	5	4	3.6	med	askrel	low	yes	yes	2	4
m01005	20160925	41	male	Hi	yes	no	later	5	4	3	2	1	3	med	askrel	hi	yes	yes	3	4
m01006	20160929	17	female	Hi	yes	no	partly	5	4	2	2	1	2.8	med	clinic	med	yes	yes	4	4
m01007	20160929	24	female	Uni	yes	no	partly	4	3	4	5	5	4.2	high	askrel	low	yes	yes	3	2
m01008	20160928	20	female	Uni	yes	yes	allsoon	2	3	2	3	3	2.6	med	askrel	low	yes	yes	3	1
m01009	20160929	25	female	Uni	no	yes	later	5	4	3	3	2	3.4	med	askrel	low	yes	yes	3	1
m01010	20160925	27	female	Uni	yes	no	allsoon	5	3	3	5	2	3.6	med	askrel	med	maybe	maybe	3	2
m01011	20160926	20	female	Uni	yes	no	partly	4	4	3	4	3	3.6	med	askrel	med	maybe	maybe	2	2
m01012	20160929	20	female	Uni	yes	no	allsoon	4	3	2	4	3	3.2	med	selfstudy	med	yes	maybe	4	5
m01013	20160929	20	female	Uni	no	no	later	4	4	4	3	3	3.6	med	clinic	med	maybe	maybe	4	3
m01014	20160929	20	female	Uni	no	yes	allsoon	4	4	3	4	1	3.2	med	clinic	med	yes	maybe	5	1
m01015	20160929	20	female	Uni	yes	yes	later	3	3	4	4	2	3.2	med	clinic	low	yes	yes	3	3
m01016	20160929	21	female	Uni	no	no	later	2	3	5	3	3	3.2	med	askrel	med	yes	yes	3	1
m01017	20160929	22	female	Uni	yes	yes	partly	4	3	3	3	4	3.4	med	clinic	low	maybe	maybe	3	1
m01018	20160929	22	female	Uni	yes	yes	later	2	2	3	3	2	2.4	med	askrel	med	yes	yes	3	1
m01019	20160929	21	female	Uni	yes	no	allsoon	3	3	4	3	3	3.2	med	askrel	med	yes	yes	4	2
m01020	20160929	22	female	Uni	yes	no	allsoon	2	3	2	4	4	3	med	askrel	med	yes	yes	3	1
m01021	20160929	22	male	Uni	no	yes	allsoon	2	2	3	3	4	2.8	med	clinic	med	yes	yes	2	1
m01022	20160929	20	female	Uni	yes	yes	allsoon	2	2	3	3	4	2.8	med	selfstudy	med	yes	yes	3	1
m01023	20160929	35	female	Uni	yes	no	partly	3	3	2	5	3	3.2	med	clinic	med	yes	yes	4	2
m01024	20160929	21	female	Uni	yes	yes	partly	4	3	3	4	4	3.6	med	clinic	low	maybe	maybe	4	2
m01025	20160929	20	female	Uni	no	yes	allsoon	2	3	4	4	2	3	med	askrel	med	yes	yes	3	1
m01026	20160929	20	female	Uni	no	no	partly	3	3	4	3	1	2.8	med	askrel	low	maybe	maybe	3	1
m01027	20160929	22	female	Uni	no	no	allsoon	4	4	3	3	2	3.2	med	clinic	low	yes	yes	3	1
m01028	20160929	19	female	Uni	yes	no	allsoon	4	3	3	4	2	3.2	med	clinic	low	yes	yes	2	4
m01029	20160929	21	female	Uni	no	yes	later	2	3	2	4	2	2.6	med	clinic	med	yes	yes	3	1
m01030	20160929	23	female	Uni	no	no	allsoon	4	3	3	4	5	3.8	med	clinic	med	yes	yes	4	1
m01031	20160929	19	female	Uni	yes	no	later	5	4	4	3	3	3.8	med	askrel	low	yes	yes	3	1
m01032	20160929	21	female	Uni	no	no	allsoon	2	3	2	4	4	3	med	askrel	med	yes	yes	4	2
m01033	20160928	21	female	Uni	no	no	allsoon	3	3	2	4	2	2.8	med	askrel	med	yes	maybe	4	4
m01034	20160928	21	female	Uni	yes	yes	later	4	3	3	4	3	3.4	med	clinic	low	maybe	maybe	2	3
m01035	20160928	21	female	Uni	yes	yes	allsoon	2	3	2	4	4	3	med	clinic	low	maybe	maybe	2	2
m01036	20160928	21	female	Uni	no	yes	allsoon	3	2	2	3	3	2.6	med	askrel	low	yes	yes	2	4
m01037	20160928	22	female	Uni	no	no	allsoon	1	3	4	5	2	3	med	selfstudy	hi	yes	yes	4	3
m01038	20160928	21	female	Uni	yes	yes	later	2	3	4	3	1	2.6	med	askrel	hi	maybe	maybe	3	2
m01039	20160928	21	female	Hi	yes	yes	allsoon	5	4	4	4	4	4.2	high	askrel	low	maybe	no	2	5
m01040	20160928	22	female	Uni	yes	no	allsoon	2	3	1	3	1	2	med	clinic	low	maybe	maybe	4	2
m01041	20160928	21	female	Uni	yes	no	later	3	4	3	4	3	3.4	med	clinic	hi	maybe	yes	3	2
m01042	20160928	20	male	Uni	yes	yes	allsoon	3	2	3	3	3	2.8	med	askrel	low	maybe	yes	3	4
m01043	20160928	23	male	Uni	yes	no	allsoon	4	3	3	4	2	3.2	med	askrel	med	maybe	maybe	4	2
m01044	20160928	21	female	Uni	yes	no	partly	2	3	1	3	2	2.2	med	askrel	low	yes	yes	2	3
m01045	20160928	22	female	Uni	yes	no	partly	2	2	1	3	1	1.8	low	selfstudy	low	maybe	maybe	3	2
m01046	20160928	22	female	Uni	yes	no	partly	5	4	2	5	3	3.8	med	clinic	med	yes	yes	2	2
m01047	20160928	25	female	Hi	yes	yes	allsoon	3	3	2	4	4	3.2	med	clinic	low	no	maybe	4	4
m01048	20160928	23	female	Uni	yes	yes	allsoon	3	4	2	4	4	3.4	med	clinic	low	maybe	no	3	4
m01049	20160929	22	female	Uni	yes	no	allsoon	4	2	2	3	3	2.8	med	askrel	med	maybe	maybe	2	1
m01050	20160929	21	female	Uni	no	yes	partly	4	3	3	4	2	3.2	med	clinic	low	maybe	maybe	4	1
m01051	20160929	22	female	Uni	yes	no	allsoon	3	3	2	4	3	3	med	clinic	low	yes	yes	4	1
m01052	20160929	23	female	Hi	no	yes	later	3	3	4	4	3	3.4	med	clinic	low	yes	yes	3	2
m01053	20160926	22	female	Hi	no	no	partly	2	2	3	4	2	2.6	med	askrel	med	maybe	maybe	2	2
m01054	20160929	20	female	Uni	yes	no	allsoon	2	1	2	1	2	1.6	low	askrel	low	maybe	maybe	2	2
m01055	20160929	22	female	Uni	no	no	partly	5	3	4	2	3	3.4	med	askrel	med	maybe	no	5	3
m01056	20160929	23	male	Uni	yes	yes	allsoon	2	3	3	2	4	2.8	med	askrel	low	yes	yes	3	1
m01057	20160926	21	male	Uni	yes	no	partly	3	2	3	4	1	2.6	med	askrel	low	yes	yes	3	1
m01058	20160924	21	male	Uni	yes	no	allsoon	4	3	4	5	4	4	high	clinic	low	yes	yes	3	3
m01059	20160923	21	female	Uni	no	no	allsoon	3	4	5	5	4	4.2	high	askrel	med	maybe	maybe	4	2
m01060	20160923	26	male	Hi	yes	no	allsoon	4	2	3	4	5	3.6	med	askrel	low	maybe	maybe	2	3
m01061	20160928	21	female	Uni	no	no	partly	2	2	2	2	1	1.8	low	clinic	low	maybe	yes	3	3
m01062	20160926	19	female	Uni	no	yes	allsoon	4	4	3	3	4	3.6	med	clinic	low	yes	yes	3	2
m01063	20160926	19	female	Uni	no	yes	later	5	3	3	4	4	3.8	med	clinic	med	yes	yes	3	1
m01064	20160926	18	female	Uni	yes	yes	partly	5	2	2	3	3	3	med	askrel	low	maybe	maybe	4	2
m01065	20160923	47	male	Hi	no	no	allsoon	3	4	5	5	4	4.2	high	askrel	med	maybe	maybe	4	2
m01066	20160929	19	female	Hi	no	no	partly	2	2	3	3	2	2.4	med	askrel	low	no	yes	3	3
m01067	20160929	17	female	Hi	no	no	allsoon	2	5	5	4	1	3.4	med	askrel	med	yes	yes	3	3
m01068	20160929	17	female	Hi	yes	no	partly	2	2	4	3	1	2.4	med	clinic	med	yes	maybe	3	3
m01069	20160929	17	female	Hi	no	no	allsoon	2	1	1	4	5	2.6	med	askrel	med	yes	maybe	3	3
m01070	20160929	17	female	Hi	yes	yes	partly	3	2	4	5	1	3	med	clinic	med	yes	no	3	1
m01071	20160929	17	female	Hi	yes	no	allsoon	3	3	4	2	1	2.6	med	clinic	low	yes	yes	2	2
m01072	20160929	17	female	Hi	yes	no	partly	2	2	4	3	1	2.4	med	clinic	low	no	yes	3	3
m01073	20160928	24	female	Uni	yes	no	allsoon	3	5	2	1	4	3	med	selfstudy	med	no	maybe	1	4
m01074	20160928	21	female	Uni	no	yes	allsoon	4	3	4	5	3	3.8	med	askrel	low	maybe	maybe	3	4
m01075	20160929	22	female	Uni	yes	no	allsoon	5	4	3	4	2	3.6	med	clinic	med	yes	yes	5	3
m01076	20160928	22	female	Uni	yes	yes	partly	3	2	1	4	1	2.2	med	selfstudy	low	yes	yes	5	3
m01077	20160928	23	female	Uni	yes	no	allsoon	3	4	3	4	3	3.4	med	askrel	low	maybe	maybe	4	3
m01078	20160929	21	female	Uni	yes	no	partly	3	2	5	1	1	2.4	med	askrel	med	yes	maybe	1	4
m01079	20160928	21	female	Uni	yes	no	later	3	4	3	5	4	3.8	med	clinic	med	maybe	maybe	4	2
m01080	20160928	21	female	Uni	yes	yes	partly	4	5	4	5	5	4.6	high	askrel	low	maybe	maybe	3	3
m01081	20160929	18	male	Uni	no	no	partly	2	4	3	5	1	3	med	clinic	hi	maybe	maybe	2	1
m01082	20160929	17	female	Hi	no	no	later	2	3	1	3	4	2.6	med	clinic	low	maybe	maybe	4	2
m01083	20160929	17	female	Hi	no	no	partly	2	2	3	3	1	2.2	med	askrel	med	yes	maybe	3	3
m01084	20160928	21	female	Uni	yes	yes	partly	3	2	5	4	1	3	med	askrel	low	maybe	no	1	2
m01085	20160928	22	female	Uni	no	no	partly	2	2	2	2	2	2	med	askrel	low	yes	yes	1	3
m01086	20160928	21	female	Uni	yes	no	allsoon	2	2	5	4	4	3.4	med	clinic	low	yes	yes	2	1
m01087	20160928	21	female	Uni	yes	no	allsoon	3	4	3	4	3	3.4	med	clinic	low	maybe	maybe	2	2
m01088	20160924	73	female	Hi	yes	yes	later	3	3	4	4	3	3.4	med	clinic	low	no	no	2	2
m01089	20160923	39	male	Hi	yes	no	later	4	3	2	3	4	3.2	med	askrel	low	maybe	maybe	3	4
m01090	20160923	21	male	Uni	no	yes	later	3	3	2	4	3	3	med	askrel	low	maybe	yes	2	2
m01091	20160923	21	male	Uni	yes	no	allsoon	2	2	2.5	3	3.5	2.6	med	clinic	med	yes	maybe	2	4
m01092	20160923	26	male	Hi	yes	no	partly	3	5	4	3	2	3.4	med	askrel	med	yes	maybe	4	2
m01093	20160923	21	male	Uni	no	yes	partly	4	2	2	3	2	2.6	med	clinic	low	yes	yes	4	2
m01094	20160923	45	female	Hi	no	yes	partly	4	3	2	5	2	3.2	med	clinic	med	maybe	maybe	4	3
m01095	20160924	39	female	Hi	yes	yes	partly	4	3	2	3	4	3.2	med	clinic	low	maybe	maybe	2	1
m01096	20160924	44	male	Hi	yes	yes	allsoon	4	3	4	2	4	3.4	med	clinic	med	maybe	maybe	2	2
m01097	20160923	60	female	Hi	yes	no	partly	4	3	3	4	2	3.2	med	askrel	low	no	maybe	4	5
m01098	20160924	21	female	Uni	yes	no	allsoon	3	2	4	4	3	3.2	med	selfstudy	low	yes	yes	3	2
m01099	20160924	20	male	Uni	yes	no	later	3	3	1	4	3	2.8	med	selfstudy	low	yes	maybe	3	2
m01100	20160924	26	male	Uni	yes	yes	allsoon	5	2	2	3	3	3	med	selfstudy	low	yes	maybe	3	4
m01101	20160926	25	female	Uni	yes	yes	partly	5	3	3	5	2	3.6	med	clinic	med	yes	yes	4	2
m01102	20160928	23	female	Uni	yes	no	partly	4	4	3	4	4	3.8	med	askrel	low	maybe	maybe	4	4
m01103	20160928	21	female	Uni	no	no	allsoon	3	3	4	4	4	3.6	med	askrel	med	yes	yes	2	2
m01104	20160928	22	female	Uni	yes	yes	allsoon	4	2	1	3	1	2.2	med	askrel	low	maybe	maybe	4	1
m01105	20160928	22	female	Uni	yes	no	later	2	3	3	4	3	3	med	selfstudy	med	maybe	maybe	4	1
m01106	20160928	23	female	Uni	yes	no	allsoon	4	3	1	5	2	3	med	clinic	low	maybe	yes	2	1
m01107	20160928	21	female	Uni	yes	no	later	4	4	3	4	2	3.4	med	clinic	low	yes	yes	4	1
m01108	20160928	21	female	Uni	yes	yes	later	2	3	2	3	3	2.6	med	askrel	med	maybe	maybe	3	3
m01109	20160928	22	female	Uni	no	no	later	1	2	1	3	1	1.6	low	selfstudy	hi	maybe	maybe	2	1
m01110	20160926	20	male	Uni	yes	no	later	4	4	3	4	3	3.6	med	askrel	low	maybe	maybe	5	5
m01111	20160928	21	female	Uni	no	no	allsoon	3	3	5	3	3	3.4	med	clinic	low	yes	yes	3	3
m01112	20160928	21	male	Uni	yes	yes	allsoon	3	5	3	5	3	3.8	med	clinic	low	yes	yes	3	2
m01113	20160928	21	female	Uni	yes	yes	allsoon	4	1	1	3	2	2.2	med	askrel	hi	no	no	4	5
m01114	20160929	22	female	Uni	yes	no	allsoon	4	3	3	3	3	3.2	med	selfstudy	low	yes	maybe	3	3
m01115	20160929	23	female	Uni	yes	no	allsoon	4	3	3	3	3	3.2	med	selfstudy	low	yes	maybe	3	3
m01116	20160926	17	female	Uni	yes	yes	later	5	3	3	4	4	3.8	med	askrel	med	maybe	maybe	3	2
m01117	20160926	19	female	Uni	no	yes	allsoon	5	4	3	3	2	3.4	med	clinic	low	yes	yes	4	1
m01118	20160926	24	female	Uni	no	yes	allsoon	4	4	3	3	4	3.6	med	clinic	low	maybe	maybe	4	2
m01119	20160928	23	female	Uni	yes	yes	allsoon	1	2	2	4	1	2	med	askrel	low	maybe	maybe	3	4
m01120	20160928	22	female	Uni	yes	yes	allsoon	1	2	2	4	1	2	med	askrel	low	maybe	maybe	2	3
m01121	20160926	20	male	Uni	no	no	later	5	4	3	3	5	4	high	selfstudy	low	maybe	maybe	5	5
m01122	20160923	21	male	Uni	no	yes	allsoon	4	3	3	4	2	3.2	med	selfstudy	low	yes	yes	2	3
m01123	20160924	21	male	Hi	no	yes	allsoon	2	4	3	4	5	3.6	med	clinic	low	maybe	maybe	2	4
m01124	20160926	18	female	Uni	no	no	partly	4	4	3	4	2	3.4	med	clinic	low	yes	yes	3	2
m01125	20160927	22	male	Hi	yes	no	later	4	4	4	3.5	4	3.9	med	askrel	hi	maybe	maybe	4	4
m01126	20160927	20	female	Uni	yes	yes	later	1	1	1	1	1	1	low	selfstudy	hi	maybe	maybe	5	5
m01127	20160927	22	female	Uni	no	yes	allsoon	5	4.5	4	3.5	3	4	high	askrel	med	maybe	no	5	4
m01128	20160929	24	female	Uni	no	no	allsoon	4	4	3	3	2	3.2	med	askrel	hi	maybe	maybe	3	1
m01129	20160929	29	female	Uni	no	no	allsoon	4	4	3	5	4	4	high	selfstudy	low	yes	maybe	3	2
m01130	20160928	44	male	Hi	no	yes	later	5	5	3	4	3	4	high	clinic	low	no	no	2	1
m01131	20160929	23	male	Uni	no	no	allsoon	4	4	2	3	2	3	med	askrel	low	maybe	maybe	4	2
m01132	20160929	23	female	Uni	yes	no	allsoon	4	3	2	3	3	3	med	askrel	low	maybe	maybe	3	1
m01133	20160929	27	female	Uni	yes	no	allsoon	4	3	3	3	3	3.2	med	selfstudy	low	yes	maybe	2	3
m01134	20160928	22	female	Uni	no	no	allsoon	3	3	4	3	3	3.2	med	askrel	low	maybe	no	3	3
m01135	20160923	28	male	Hi	yes	no	allsoon	4	3	5	4	3	3.8	med	selfstudy	med	no	maybe	3	4
m01136	20160923	30	male	Hi	no	no	allsoon	4	5	3	4	5	4.2	high	clinic	med	yes	yes	5	5
m01137	20160923	48	male	Hi	no	yes	partly	2	3	4	3	5	3.4	med	clinic	low	maybe	maybe	2	2
m01138	20160923	26	male	Hi	yes	no	later	3	2	3	4	2	2.8	med	askrel	low	maybe	no	3	5
m01139	20160923	26	male	Hi	no	no	partly	3	4	2	4	3	3.2	med	clinic	med	maybe	maybe	5	2
m01140	20160923	26	male	Hi	no	yes	later	3	4	5	5	4	4.2	high	askrel	med	maybe	maybe	4	2
m01141	20160924	52	male	Hi	yes	yes	partly	4	2	3	2	4	3	med	clinic	low	maybe	maybe	4	2
m01142	20160924	18	male	Uni	yes	yes	partly	5	2	1	5	3	3.2	med	clinic	low	maybe	maybe	1	1
m01143	20160923	21	female	Uni	yes	no	partly	4	3	2	5	3	3.4	med	askrel	low	yes	yes	5	3
m01144	20160926	21	male	Hi	yes	yes	later	3	2	4	3	1	2.6	med	clinic	low	yes	maybe	4	1
m01145	20160928	19	female	Uni	yes	yes	later	3	2	1	3	2	2.2	med	askrel	low	yes	yes	3	4
m01146	20160926	25	female	Uni	yes	yes	later	5	3	3	5	2	3.6	med	askrel	med	yes	yes	3	2
m01147	20160929	22	male	Uni	yes	yes	partly	4	3	2	3	2	2.8	med	clinic	low	yes	yes	2	1
m01148	20160929	25	female	Uni	no	yes	partly	5	4	2	3	4	3.6	med	askrel	low	yes	yes	3	3
m01149	20160929	22	female	Uni	yes	no	allsoon	3	3	2	4	2	2.8	med	askrel	med	yes	yes	3	1
m01150	20160928	21	female	Uni	yes	yes	allsoon	3	4	4	5	4	4	high	clinic	low	maybe	yes	4	5
m01151	20160928	43	female	Hi	no	yes	allsoon	4	4	3	4	4	3.8	med	clinic	med	no	no	2	1
m01152	20160928	21	female	Uni	no	yes	allsoon	5	4	3	4	2	3.6	med	askrel	low	maybe	maybe	2	2
m01153	20160928	22	female	Uni	yes	yes	later	3	4	3	4	2	3.2	med	selfstudy	low	yes	yes	5	3
m01154	20160928	21	female	Uni	no	no	allsoon	2	4	5	5	3	3.8	med	selfstudy	low	no	maybe	4	1
m01155	20160926	20	male	Uni	yes	no	later	4	4	3	4	3	3.6	med	askrel	low	maybe	maybe	5	5
m01156	20160926	20	male	Uni	yes	yes	later	4	3	4	3	3	3.4	med	askrel	low	yes	maybe	4	3
m01157	20160926	18	female	Uni	yes	yes	allsoon	5	2	3	3	2	3	med	clinic	low	maybe	maybe	2	2
m01158	20160926	18	female	Uni	yes	yes	allsoon	2	2	5	3	3	3	med	clinic	low	maybe	maybe	2	1
m01159	20160926	18	female	Uni	no	yes	later	5	2	2	3	2	2.8	med	clinic	low	yes	yes	2	1
m01160	20160928	21	female	Uni	no	yes	allsoon	3	3	3	4	4	3.4	med	clinic	low	yes	yes	4	4
m01161	20160928	22	female	Uni	no	no	partly	4	3	4	4	2	3.4	med	clinic	med	yes	yes	3	1
m01162	20160926	18	female	Uni	no	yes	later	4	4	3	3	2	3.2	med	askrel	med	maybe	maybe	3	2
m01163	20160928	21	female	Uni	no	yes	allsoon	4	4	3	4	3	3.6	med	clinic	low	yes	yes	3	1
m01164	20160929	30	male	Uni	no	no	allsoon	4	3	2	3	2	2.8	med	askrel	hi	maybe	maybe	3	2
m01165	20160929	55	male	Uni	no	no	allsoon	4	4	3	3	2	3.2	med	clinic	low	no	yes	4	2
m01166	20160926	20	female	Uni	no	yes	partly	2	2	3	3	2	2.4	med	askrel	low	yes	yes	3	2
m01167	20160928	22	female	Uni	no	no	allsoon	4	4	4	3	1	3.2	med	clinic	low	yes	yes	2	2
m01168	20160928	22	female	Uni	yes	yes	allsoon	1	3	2	4	2	2.4	med	askrel	med	maybe	yes	2	2
m01169	20160928	21	female	Uni	no	no	partly	3	2	5	1	4	3	med	selfstudy	hi	maybe	yes	1	5
m01170	20160924	27	male	Uni	yes	no	allsoon	4	4	4	3.5	4	3.9	med	askrel	hi	maybe	maybe	4.5	4
m01171	20160924	18	male	Uni	no	yes	allsoon	3.5	3.5	4	3.5	3.5	3.6	med	clinic	med	yes	yes	3.5	3.5
m01172	20160924	75	female	Hi	yes	yes	allsoon	5	3	2	3	4	3.4	med	clinic	low	no	no	2	2
m01173	20160923	37	female	Hi	no	no	partly	5	4	4	3	4	4	high	askrel	med	maybe	maybe	4	2
m01174	20160923	22	male	Uni	yes	yes	partly	3	3	2	4	4	3.2	med	askrel	low	maybe	maybe	3	2
m01175	20160927	23	male	Uni	no	yes	allsoon	5	4.5	4	3.5	3	4	high	askrel	med	maybe	no	5	4
m01176	20160927	21	male	Uni	yes	yes	partly	3	4	3	4	3	3.4	med	askrel	low	maybe	maybe	4	3
m01177	20160927	22	male	Uni	yes	no	allsoon	4	4.5	4	5	3.5	4.2	high	askrel	low	maybe	maybe	4	3
m01178	20160928	21	female	Uni	yes	no	partly	4	3	3	4	4	3.6	med	askrel	med	maybe	maybe	4	4
m01179	20160928	20	female	Uni	yes	yes	later	3	4	4	5	4	4	high	clinic	low	maybe	maybe	2	3
m01180	20160928	21	female	Uni	yes	yes	later	2	3	4	5	4	3.6	med	askrel	med	no	maybe	4	2
m01181	20160928	20	female	Uni	yes	no	partly	4	5	4	3	1	3.4	med	clinic	low	maybe	yes	3	1
m01182	20160928	21	female	Uni	yes	yes	partly	4	4	4	4	4	4	high	askrel	low	no	maybe	3	3
m01183	20160930	23	male	Uni	no	yes	allsoon	2	3	5	2	2	2.8	med	clinic	med	yes	yes	4	2
m01184	20160927	34	male	Uni	no	yes	later	2	2	2	1	3	2	med	selfstudy	low	yes	yes	2	2
m01185	20160927	43	female	Uni	yes	yes	allsoon	2	1	2	2	2	1.8	low	clinic	med	maybe	maybe	2	1
m01186	20160927	26	male	Uni	yes	no	later	4	4	4	4	5	4.2	high	clinic	low	yes	yes	4	3
m01187	20160931	26	male	Uni	yes	yes	later	1	1	1	1	1	1	low	clinic	med	yes	no	1	1
m01188	20160927	31	male	Uni	no	yes	allsoon	4	4	4.5	4	4.5	4.2	high	clinic	med	yes	maybe	4	4
m01189	20160927	25	male	Uni	no	yes	allsoon	4	4	4	4	4	4	high	selfstudy	low	maybe	maybe	3	3
m01190	20160927	30	male	Uni	yes	yes	allsoon	4	4	4	4	4	4	high	selfstudy	low	maybe	maybe	3	3
m01191	20160927	28	male	Uni	yes	yes	later	3	4	5	4	4	4	high	askrel	low	maybe	yes	4	3
m01192	20160926	33	male	Uni	no	yes	allsoon	3	2	4	4	4	3.4	med	clinic	med	maybe	yes	3	4
m01193	20160927	38	male	Uni	yes	yes	allsoon	4	4	5	5	5	4.6	high	clinic	hi	no	maybe	4	4
m01194	20160927	35	female	Uni	yes	yes	allsoon	3	3	3	4	3	3.2	med	clinic	low	maybe	maybe	4	4
m01195	20160927	25	female	Hi	yes	yes	later	4	4	4	4	5	4.2	high	selfstudy	low	maybe	maybe	2	2
m01196	20160927	25	female	Uni	yes	yes	allsoon	5	5	5	5	4	4.8	high	clinic	med	maybe	maybe	3	3
m01197	20160927	30	male	Uni	yes	yes	later	3	5	5	3	3	3.8	med	selfstudy	low	no	no	5	5
m01198	20160927	28	female	Uni	yes	yes	allsoon	3	3	4	3	4	3.4	med	selfstudy	med	maybe	maybe	5	4
m01199	20160927	23	male	Uni	yes	yes	allsoon	4	5	5	5	5	4.8	high	askrel	med	maybe	maybe	3	2
m01200	20160927	26	male	Uni	yes	yes	allsoon	3	4	4	3	4	3.6	med	clinic	low	yes	maybe	4	3
m01201	20160927	28	male	Uni	yes	yes	partly	4	4	4	3	5	4	high	selfstudy	med	maybe	maybe	4	4
m01202	20160927	33	male	Uni	yes	yes	allsoon	2	1	3	2	2	2	med	askrel	hi	yes	maybe	1	1
m01203	20160927	23	female	Uni	yes	yes	allsoon	4	4	4	3.5	4	3.9	med	askrel	med	yes	yes	3	3
m01204	20160926	23	female	Uni	yes	yes	allsoon	1	2	3	4	5	3	med	clinic	med	maybe	maybe	5	3
m01205	20160927	30	female	Uni	yes	yes	allsoon	2	2	2	3	4	2.6	med	selfstudy	low	yes	yes	3	3
m01206	20160926	23	male	Uni	yes	no	partly	3	4	5	5	5	4.4	high	askrel	med	yes	yes	4	3
m01207	20160926	29	female	Uni	no	yes	allsoon	1	4	2	1	1	1.8	low	clinic	low	no	maybe	1	1
m01208	20160926	34	female	Uni	yes	yes	allsoon	3	5	5	5	5	4.6	high	clinic	low	yes	yes	1	2
m01209	20160926	33	female	Uni	yes	yes	allsoon	3	5	5	5	5	4.6	high	clinic	low	yes	yes	2	3
m01210	20160926	25	female	Uni	yes	yes	allsoon	1	3	5	2	4	3	med	askrel	med	yes	maybe	4	1
m01211	20160926	34	male	Uni	yes	yes	allsoon	4	2	3	3	4	3.2	med	clinic	low	yes	yes	3	3
m01212	20160926	34	male	Uni	no	no	allsoon	4	4	4	4	4	4	high	clinic	hi	yes	yes	4	4
m01213	20160927	27	female	Uni	no	yes	allsoon	4	3	3	3	4	3.4	med	clinic	med	yes	yes	3	3
m01214	20160926	25	female	Uni	yes	yes	partly	5	3	3	3	4	3.6	med	askrel	low	maybe	maybe	4	3
m01215	20160927	35	female	Uni	no	yes	allsoon	5	5	1	5	5	4.2	high	clinic	med	yes	maybe	5	5
m01216	20160926	32	female	Uni	no	yes	allsoon	5	5	4	4	5	4.6	high	clinic	med	yes	yes	5	5
m01217	20160927	29	female	Uni	yes	no	later	2	3	3	3	3	2.8	med	selfstudy	med	maybe	maybe	3	3
m01218	20160927	28	female	Uni	no	no	allsoon	2	2	3	3	4	2.8	med	clinic	med	yes	yes	3	2
m01219	20160926	31	female	Uni	yes	no	later	4	4	4	4	4	4	high	selfstudy	med	maybe	maybe	3	3
m01220	20160927	23	female	Uni	yes	no	partly	3	4	5	1	2	3	med	selfstudy	low	no	no	5	3
m01221	20160927	34	male	Uni	yes	yes	allsoon	3	3	4	3	4	3.4	med	selfstudy	med	yes	yes	4	4
m01222	20160927	33	male	Uni	yes	no	allsoon	4	4	3	4	4	3.8	med	clinic	low	maybe	maybe	3	2
m01223	20160927	47	male	Uni	no	no	allsoon	3	2	2	2	3	2.4	med	clinic	low	maybe	maybe	3	2
m01224	20160927	22	male	Uni	no	yes	partly	3	3	4	3	4	3.4	med	selfstudy	low	no	yes	4	4
m01225	20160927	35	male	Uni	no	yes	allsoon	1	2	4	1	1	1.8	low	clinic	med	yes	maybe	2	3
m01226	20160929	29	male	Uni	yes	no	later	4	4	4	4	4	4	high	askrel	hi	yes	maybe	4	3
m01227	20160929	25	male	Uni	yes	yes	partly	4	4	5	4	5	4.4	high	askrel	med	yes	maybe	4	4
m01228	20160929	36	male	Uni	no	yes	allsoon	4	4	5	4	5	4.4	high	askrel	med	maybe	maybe	3	3
m01229	20160927	24	male	Uni	yes	no	allsoon	3	4	4	4	4	3.8	med	selfstudy	low	maybe	maybe	3	3
m01230	20160929	29	male	Uni	yes	yes	later	3	3	2	3	3	2.8	med	askrel	med	maybe	maybe	3	3
m01231	20160926	23	female	Uni	no	yes	allsoon	4	4	4	4	4	4	high	askrel	low	yes	yes	4	4
m01232	20160926	32	male	Uni	no	no	allsoon	4	5	5	5	4	4.6	high	clinic	low	yes	yes	4	5
m01233	20160926	40	female	Uni	no	yes	allsoon	5	5	4	5	5	4.8	high	clinic	med	yes	yes	4	4
m01234	20160926	34	male	Uni	no	yes	allsoon	4	4	4	4	4	4	high	clinic	med	yes	yes	4	4
m01235	20160926	28	male	Uni	no	yes	allsoon	4	4	4	4	4	4	high	askrel	hi	yes	yes	5	4
m01236	20160927	29	male	Uni	yes	no	allsoon	4	4	4	4	4	4	high	clinic	hi	no	maybe	5	5
m01237	20160927	32	female	Uni	no	no	allsoon	3	2	3	3	4	3	med	clinic	low	maybe	maybe	3	3
m01238	20160928	26	male	Uni	yes	yes	partly	4	4	3	3	4	3.6	med	selfstudy	low	no	maybe	4	3
m01239	20160927	34	female	Uni	no	no	allsoon	3	2	4	3	4	3.2	med	clinic	low	maybe	maybe	3	3
m01240	20160927	40	male	Uni	no	yes	allsoon	3	3	3	3	3	3	med	selfstudy	low	yes	maybe	3	3
m01241	20160927	25	female	Uni	no	yes	allsoon	2	3	3	3	3	2.8	med	clinic	med	yes	maybe	3	3
m01242	20160927	26	female	Uni	yes	yes	later	4	4	4	4	4	4	high	clinic	med	maybe	maybe	1	2
m01243	20160927	41	male	Uni	no	yes	allsoon	3	3	3	3	3	3	med	clinic	low	yes	yes	3	3
m01244	20160927	36	male	Uni	no	yes	allsoon	3	3	3	3	3	3	med	selfstudy	med	maybe	maybe	3	3
m01245	20160927	40	male	Uni	no	yes	allsoon	3	3	3	3	3	3	med	selfstudy	low	yes	yes	3	3
m01246	20160927	42	male	Uni	no	no	allsoon	4	3	2	4	1	2.8	med	selfstudy	med	maybe	maybe	4	3
m01247	20160926	32	male	Uni	yes	yes	later	4	4	4	4	4	4	high	selfstudy	med	maybe	yes	2	2
m01248	20160926	29	male	Uni	yes	yes	later	4	4	2	4	5	3.8	med	askrel	med	yes	yes	4	4
m01249	20160926	37	female	Uni	no	yes	later	3	3	2	3	3	2.8	med	selfstudy	med	yes	no	3	2
m01250	20160926	35	female	Uni	yes	yes	partly	4	4	2	2	1	2.6	med	askrel	med	maybe	maybe	4	3
m01251	20160928	51	male	Uni	no	yes	allsoon	4	3	3	4	4	3.6	med	clinic	hi	maybe	maybe	5	5
m01252	20160928	40	male	Hi	yes	yes	allsoon	3	3	3	3	3	3	med	clinic	med	maybe	maybe	5	5
m01253	20160928	37	male	Uni	yes	yes	allsoon	3	3	3	3	3	3	med	clinic	med	maybe	maybe	5	5
m01254	20160928	34	female	Uni	no	yes	allsoon	3	3	3	3	3	3	med	clinic	low	maybe	maybe	2	3
m01255	20160929	32	male	Uni	no	no	allsoon	1	2	3	1	1	1.6	low	clinic	low	yes	yes	1	2
m01256	20160929	45	female	Uni	no	yes	allsoon	4	4	5	5	5	4.6	high	clinic	low	yes	yes	3	2
m01257	20160929	24	female	Uni	no	no	allsoon	3	3	3	3	3	3	med	askrel	low	yes	yes	3	3
m01258	20160929	25	female	Uni	yes	yes	partly	4	5	5	5	5	4.8	high	clinic	med	yes	maybe	3	3
m01259	20160929	26	female	Uni	yes	no	allsoon	2.5	2.5	1.5	2	2	2.1	med	clinic	low	yes	yes	3	2
m01260	20160929	53	female	Uni	no	no	allsoon	3	2	3	2	2	2.4	med	clinic	hi	no	yes	5	3
m01261	20160930	29	female	Uni	no	no	allsoon	5	4	4	5	2	4	high	askrel	low	maybe	maybe	5	5
m01262	20160930	23	female	Uni	no	no	allsoon	5	4	4	4	2	3.8	med	askrel	low	maybe	maybe	5	5
m01263	20160930	31	female	Uni	yes	yes	allsoon	3	5	2	4	1	3	med	clinic	low	maybe	maybe	5	4
m01264	20160930	34	female	Uni	no	yes	allsoon	2	5	2	4	3	3.2	med	clinic	med	yes	yes	5	5
m01265	20160930	43	male	Uni	no	yes	allsoon	2	5	1	4	3	3	med	clinic	med	yes	yes	5	3
m01266	20160930	35	male	Hi	no	no	allsoon	3	3	3	3	3	3	med	clinic	low	no	maybe	3	3
m01267	20160930	25	male	Uni	no	yes	later	4	4	3	4	5	4	high	clinic	low	yes	maybe	4	4
m01268	20160930	58	male	Uni	no	yes	later	5	4	5	4	4	4.4	high	clinic	med	yes	maybe	4	4
m01269	20160924	27	male	Uni	yes	yes	partly	3	2	2	2	2	2.2	med	askrel	med	maybe	maybe	2	2
m01270	20160924	26	male	Uni	no	yes	allsoon	3	4	3	1	4	3	med	selfstudy	hi	yes	yes	3	3
m01271	20160924	26	female	Uni	no	no	later	5	4	3	2	1	3	med	clinic	hi	maybe	maybe	3	2
m01272	20160919	26	female	Uni	no	yes	later	4	4	3	2	1	2.8	med	askrel	low	no	no	5	3
m01273	20160919	26	female	Uni	no	no	partly	4	4	3	4	4	3.8	med	clinic	low	yes	yes	4	4
m01274	20160924	30	female	Uni	no	no	partly	3	3	2	5	4	3.4	med	selfstudy	low	maybe	maybe	4	2
m01275	20160924	23	male	Uni	yes	yes	partly	3	4	2	3	4	3.2	med	askrel	low	maybe	maybe	5	4
m01276	20160924	24	male	Uni	yes	yes	partly	5	5	5	5	5	5	high	clinic	med	yes	yes	4	4
m01277	20160924	28	male	Uni	yes	no	allsoon	3	4	3	4	3.5	3.5	med	clinic	med	maybe	maybe	3.5	4
m01278	20160924	30	female	Uni	no	no	allsoon	1	1	1	3	2	1.6	low	askrel	low	maybe	maybe	2	3
m01279	20160924	28	female	Uni	no	no	allsoon	1	1	1	3	1	1.4	low	askrel	med	maybe	maybe	5	2
m01280	20160924	28	male	Uni	no	no	later	3	3	2	4	2	2.8	med	clinic	med	no	maybe	3	2
m01281	20160919	26	female	Uni	yes	yes	allsoon	4	3	4	5	3	3.8	med	selfstudy	med	maybe	maybe	4	1
m01282	20160921	24	male	Uni	no	no	partly	3	2	3	1	4	2.6	med	selfstudy	med	maybe	maybe	3	4
m01283	20160918	38	female	Uni	yes	yes	allsoon	3	4	2	3	2	2.8	med	clinic	low	yes	maybe	2	2
m01284	20160919	42	female	Hi	yes	yes	partly	3	3	3	3	3	3	med	clinic	low	maybe	maybe	2	2
m01285	20160918	39	female	Hi	no	yes	partly	3	2	2	2	1	2	med	clinic	low	maybe	maybe	3	2
m01286	20160919	42	female	Uni	no	yes	later	2	3	2	3	2	2.4	med	clinic	low	maybe	maybe	1	1
m01287	20160919	33	female	Hi	no	yes	partly	2	2	2	2	2	2	med	clinic	low	maybe	maybe	2	2
m01288	20160919	22	male	Hi	no	no	later	3	3	3	3	2	2.8	med	clinic	low	maybe	maybe	2	2
m01289	20160919	24	female	Uni	yes	no	allsoon	3	2	2	2	1	2	med	clinic	low	maybe	maybe	3	2
m01290	20160919	34	female	Uni	no	no	later	3	3	2	5	4	3.4	med	clinic	low	yes	yes	5	5
m01291	20160918	43	female	Hi	no	yes	allsoon	3	2	2	2	2	2.2	med	clinic	low	maybe	maybe	2	2
m01292	20160919	34	female	Hi	no	no	allsoon	3	2	2	2	2	2.2	med	clinic	low	yes	yes	1	1
m01293	20160920	28	female	Hi	no	yes	allsoon	2	2	2	2	2	2	med	clinic	low	yes	maybe	2	2
m01294	20160920	48	female	Uni	no	yes	allsoon	3	3	3	3	2	2.8	med	clinic	low	no	no	2	2
m01295	20160920	33	female	Hi	no	yes	allsoon	3	3	3	3	3	3	med	clinic	low	yes	maybe	2	2
m01296	20160920	27	female	Hi	no	yes	partly	3	2	3	3	2	2.6	med	clinic	low	yes	maybe	2	2
m01297	20160919	38	female	Hi	yes	yes	allsoon	5	4	4	4	4	4.2	high	clinic	low	yes	yes	2	2
m01298	20160919	30	female	Uni	yes	no	allsoon	5	4	4	4	4	4.2	high	clinic	low	yes	yes	2	2
m01299	20160917	27	female	Uni	yes	no	later	3	3	3	3	3	3	med	clinic	med	no	no	3	3
m01300	20160917	32	male	Uni	yes	yes	allsoon	2	2	2	2	2	2	med	askrel	med	yes	maybe	3	3
m01301	20160926	30	male	Uni	yes	yes	allsoon	4	3	2	3	4	3.2	med	selfstudy	low	yes	maybe	4	3
m01302	20160926	27	male	Uni	no	no	allsoon	5	5	5	5	5	5	high	selfstudy	hi	maybe	maybe	5	5
m01303	20160926	32	male	Uni	yes	yes	partly	5	4	3	2	5	3.8	med	askrel	low	maybe	maybe	5	2
m01304	20160928	27	female	Uni	yes	yes	partly	4	3	3	4	5	3.8	med	askrel	low	maybe	maybe	2	2
m01305	20160926	30	male	Uni	no	no	allsoon	5	5	5	4	4	4.6	high	askrel	low	no	no	4	4
m01306	20160927	29	female	Uni	no	yes	allsoon	4	4	4	4	4	4	high	clinic	low	maybe	maybe	3	3
m01307	20160926	33	male	Uni	no	no	allsoon	5	4	4	5	5	4.6	high	clinic	low	yes	yes	3	5
m01308	20160926	33	male	Uni	yes	yes	allsoon	5	5	5	5	5	5	high	askrel	med	maybe	maybe	4	4
m01309	20160926	25	male	Uni	yes	yes	allsoon	4	5	5	4	3	4.2	high	askrel	low	yes	yes	4	4
m01310	20160926	25	male	Uni	yes	yes	allsoon	3	4	3	4	5	3.8	med	clinic	med	maybe	maybe	4	4
m01311	20160926	31	male	Uni	yes	yes	allsoon	2	3	3	1	1	2	med	selfstudy	med	no	maybe	2	2
m01312	20160926	24	female	Uni	yes	yes	partly	4	4	4	4	4	4	high	askrel	low	maybe	yes	4	4
m01313	20160926	40	female	Uni	yes	no	allsoon	4	3	3	4	5	3.8	med	selfstudy	med	yes	maybe	2	2
m01314	20160928	30	male	Uni	no	yes	allsoon	5	4	4	5	5	4.6	high	clinic	med	yes	yes	5	5
m01315	20160926	35	male	Uni	no	yes	allsoon	3	4	4	4	4	3.8	med	clinic	hi	yes	maybe	4	5
m01316	20160926	31	female	Uni	no	yes	allsoon	4	4	5	5	5	4.6	high	clinic	med	yes	yes	3	3
m01317	20160926	29	male	Uni	yes	no	allsoon	5	4	5	4	4	4.4	high	clinic	med	yes	yes	5	4
m01318	20160926	32	female	Uni	yes	yes	allsoon	3	3	5	4	5	4	high	askrel	med	no	maybe	4	4
m01319	20160926	32	male	Uni	no	yes	allsoon	4	4	4	4	4	4	high	askrel	hi	maybe	yes	3	3
m01320	20160926	34	male	Uni	yes	yes	later	3	3	3	4	4	3.4	med	clinic	low	no	no	3	3
m01321	20160926	43	female	Uni	yes	yes	allsoon	4	4	3	4	4	3.8	med	clinic	hi	yes	yes	2	5
m01322	20160926	42	female	Uni	yes	yes	partly	4	3	5	3	3	3.6	med	selfstudy	low	yes	yes	4	2
m01323	20160926	29	female	Uni	no	yes	allsoon	3	4	2	4	5	3.6	med	clinic	low	yes	maybe	3	3
m01324	20160926	32	male	Uni	yes	yes	allsoon	3	3	3	3	3	3	med	clinic	med	yes	yes	3	3
m01325	20160928	34	male	Uni	yes	yes	allsoon	3	3	3	3	3	3	med	clinic	med	yes	yes	3	3
m01326	20160926	35	male	Uni	yes	yes	partly	3	4	5	3	4	3.8	med	clinic	med	maybe	maybe	4	5
m01327	20160928	34	male	Uni	yes	no	allsoon	5	4	3	4	3	3.8	med	askrel	med	yes	yes	3	4
m01328	20160926	24	female	Uni	yes	yes	allsoon	3	3.5	3	3	3	3.1	med	selfstudy	med	yes	yes	3	3
m01329	20160928	37	female	Uni	yes	yes	allsoon	5	3	4	3	4	3.8	med	clinic	med	yes	yes	4	3
m01330	20160928	33	male	Uni	no	no	allsoon	4	4	4	3	4	3.8	med	askrel	hi	no	no	4	3
m01331	20160926	34	male	Uni	no	no	partly	1	1	1	1	1	1	low	selfstudy	med	yes	yes	2	2
m01332	20160926	26	female	Uni	yes	yes	allsoon	3	3	3	3	3	3	med	selfstudy	med	no	no	3	3
m01333	20160927	32	male	Uni	yes	yes	allsoon	4	3	3	3	2	3	med	clinic	low	yes	maybe	2	1
m01334	20160926	30	female	Uni	yes	yes	allsoon	3	4	5	4	3	3.8	med	clinic	low	no	no	3	1
m01335	20160926	27	male	Uni	yes	no	allsoon	3	3	3	3	3	3	med	askrel	hi	maybe	no	3	3
m01336	20160926	29	female	Uni	no	yes	allsoon	3	3	3	3	3	3	med	selfstudy	med	maybe	maybe	3	3
m01337	20160926	33	male	Uni	yes	yes	partly	3	3	3	3	3	3	med	selfstudy	med	maybe	maybe	4	4
m01338	20160927	35	male	Uni	no	no	partly	4	3	2	2	3	2.8	med	clinic	low	maybe	maybe	2	2
m01339	20160926	36	male	Uni	no	no	allsoon	5	5	5	5	5	5	high	selfstudy	hi	maybe	maybe	5	5
m01340	20160925	29	male	Uni	yes	yes	allsoon	4	4	4	5	4	4.2	high	clinic	med	yes	yes	4	3
m01341	20160926	31	female	Uni	no	yes	allsoon	4	4	4	4	4	4	high	clinic	med	yes	yes	3	3
m01342	20160926	30	female	Uni	no	yes	allsoon	5	4	5	5	4	4.6	high	clinic	med	yes	yes	3	3
m01343	20160926	33	male	Uni	no	yes	allsoon	4	5	4	5	4	4.4	high	clinic	med	yes	yes	4	3
m01344	20160926	35	male	Uni	no	yes	allsoon	5	5	4	5	4	4.6	high	clinic	med	yes	yes	4	4
m01345	20160926	32	female	Uni	no	yes	allsoon	5	5	5	5	5	5	high	clinic	med	yes	yes	4	3
m01346	20160926	26	female	Uni	yes	yes	allsoon	4	3	3	2	3	3	med	clinic	med	maybe	maybe	3	4
m01347	20160926	34	female	Uni	no	yes	allsoon	5	4	4	5	4	4.4	high	clinic	med	yes	yes	4	3
m01348	20160926	28	female	Uni	no	yes	allsoon	4	5	4	5	4	4.4	high	clinic	med	yes	yes	3	3
m01349	20160926	33	male	Uni	no	yes	allsoon	5	5	5	5	5	5	high	askrel	med	yes	yes	4	3
m01350	20160926	31	male	Uni	yes	yes	allsoon	4	2	4	3	4	3.4	med	selfstudy	med	yes	yes	3	4
m01351	20160926	28	male	Uni	yes	yes	later	5	5	5	5	5	5	high	clinic	low	yes	maybe	4	4
m01352	20160927	30	male	Uni	yes	yes	later	5	5	5	5	5	5	high	clinic	low	yes	maybe	4	4
m01353	20160926	25	male	Uni	no	yes	allsoon	3	3	3	3	3	3	med	selfstudy	hi	maybe	maybe	4	3
m01354	20160926	28	male	Uni	no	yes	allsoon	5	5	5	5	5	5	high	selfstudy	med	yes	yes	5	5
m01355	20160926	32	female	Uni	yes	no	allsoon	4	3	4	2	4	3.4	med	selfstudy	hi	maybe	maybe	1	1
m01356	20160926	29	male	Uni	yes	yes	later	4	5	5	5	5	4.8	high	askrel	low	maybe	maybe	4	4
m01357	20160926	26	male	Uni	no	yes	allsoon	4	3	1	4	5	3.4	med	selfstudy	low	maybe	no	3	2
m01358	20160926	25	male	Uni	no	yes	partly	4	4	4	3	3	3.6	med	clinic	low	maybe	maybe	4	4
m01359	20160927	38	female	Uni	no	yes	allsoon	4	4	3	3	4	3.6	med	clinic	low	yes	maybe	2	2
m01360	20160926	38	male	Uni	no	yes	allsoon	4	5	5	5	4	4.6	high	clinic	med	maybe	yes	4	3
m01361	20160927	31	female	Uni	no	yes	partly	2	1	5	1	5	2.8	med	selfstudy	low	no	no	5	3
m01362	20160927	29	male	Uni	yes	yes	partly	4	5	5	3	5	4.4	high	clinic	med	maybe	maybe	3	5
m01363	20160926	31	male	Uni	yes	yes	later	3	3	4	3	3	3.2	med	selfstudy	low	yes	maybe	3	3
m01364	20160926	35	female	Uni	no	no	later	5	3	4	2	4	3.6	med	clinic	hi	no	no	2	1
m01365	20160927	25	female	Uni	yes	yes	allsoon	3	2	3	4	3	3	med	clinic	med	maybe	maybe	3	4
m01366	20160926	37	female	Uni	no	no	allsoon	3	3.2	3.5	3.3	3.1	3.22	med	clinic	med	yes	yes	3	3.2
m01367	20160926	30	male	Uni	yes	no	partly	3	3	3	3	4	3.2	med	selfstudy	hi	yes	maybe	2	3
m01368	20160926	27	female	Uni	yes	yes	partly	3	3	3	4	4	3.4	med	selfstudy	med	yes	maybe	2	3
m01369	20160926	31	female	Uni	yes	yes	allsoon	3	3	3	3	4	3.2	med	selfstudy	med	yes	yes	3	2
m01370	20160927	35	male	Uni	yes	yes	allsoon	3	2	3	3	2	2.6	med	clinic	med	no	maybe	2.5	2
m01371	20160926	37	female	Uni	yes	no	allsoon	5	4	4	5	5	4.6	high	clinic	med	yes	yes	4	4
m01372	20160926	34	male	Uni	yes	no	allsoon	5	4	4	5	5	4.6	high	clinic	hi	yes	yes	4	5
m01373	20160926	31	female	Uni	no	yes	allsoon	5	3	3	2	4	3.4	med	clinic	med	yes	yes	2	3
m01374	20160926	33	male	Uni	no	yes	allsoon	4	5	4	4	4	4.2	high	clinic	hi	maybe	maybe	4	4
m01375	20160926	25	male	Uni	no	yes	later	5	5	5	4	5	4.8	high	clinic	med	maybe	maybe	4	3
m01376	20160926	29	male	Uni	yes	yes	allsoon	4	4	4	4	4	4	high	askrel	med	maybe	maybe	3	3
m01377	20160926	32	male	Uni	yes	yes	allsoon	3	3	3	3	3	3	med	askrel	med	yes	maybe	4	3
m01378	20160926	32	female	Uni	yes	no	later	5	5	4	4	5	4.6	high	selfstudy	low	yes	yes	5	4
m01379	20160926	35	male	Uni	yes	yes	allsoon	3	3	4	3	3	3.2	med	askrel	med	yes	yes	3	3
m01380	20160926	30	female	Uni	no	yes	allsoon	4	5	5	5	4	4.6	high	askrel	med	maybe	maybe	5	5
m01381	20160926	29	male	Uni	yes	no	allsoon	4	3	4	4	4	3.8	med	clinic	med	maybe	maybe	4	3
m01382	20160926	31	male	Uni	yes	yes	allsoon	4	3	4	4	4	3.8	med	clinic	med	maybe	maybe	4	3
m01383	20160926	33	male	Uni	yes	yes	allsoon	3	4	4	4	3	3.6	med	askrel	med	yes	yes	4	4
m01384	20160926	28	male	Uni	yes	yes	allsoon	4	4	5	1	1	3	med	clinic	med	no	yes	4	3
m01385	20160926	41	male	Uni	yes	yes	allsoon	2	2	3	2	4	2.6	med	clinic	low	maybe	maybe	1	1
m01386	20160926	31	male	Uni	no	yes	allsoon	4	4	3	3	4	3.6	med	clinic	hi	yes	yes	3	3
m01387	20160926	29	male	Uni	no	yes	later	4	4	3	3	3	3.4	med	askrel	med	maybe	maybe	2	2
m01388	20160925	40	female	Hi	no	yes	allsoon	4	4	3.5	4	5	4.1	high	clinic	hi	yes	yes	2	2
m01389	20160927	45	male	Uni	no	no	allsoon	4	4	4	4	4	4	high	clinic	hi	yes	yes	3	2
m01390	20160926	24	female	Uni	yes	yes	allsoon	4	4	5	5	5	4.6	high	askrel	med	yes	maybe	5	3
m01391	20160925	31	male	Hi	yes	yes	partly	3	4	3	3	3	3.2	med	askrel	med	maybe	maybe	4	3
m01392	20160927	34	male	Uni	no	yes	partly	4	2	2	2	3	2.6	med	askrel	med	maybe	maybe	5	3
m01393	20160926	28	female	Uni	yes	yes	allsoon	4	5	5	4	5	4.6	high	clinic	med	yes	maybe	4	3
m01394	20160926	29	female	Uni	no	yes	partly	4	5	4	4	4	4.2	high	clinic	med	yes	maybe	4	3
m01395	20160925	26	female	Uni	no	yes	later	5	4	4	4	4	4.2	high	clinic	med	yes	maybe	4	3
m01396	20160926	27	female	Uni	no	yes	later	4	3	4	3	4	3.6	med	selfstudy	low	yes	maybe	3	3
m01397	20160926	44	male	Uni	no	yes	later	5	4	4	4	4	4.2	high	askrel	low	maybe	maybe	4	4
m01398	20160928	32	male	Hi	yes	yes	allsoon	3	3	3	3	3	3	med	clinic	med	maybe	maybe	5	5
m01399	20160926	25	male	Uni	no	yes	partly	4	3	3	2	2	2.8	med	askrel	med	yes	yes	2	2
m01400	20160927	59	female	Uni	yes	yes	allsoon	4	4	4	4	5	4.2	high	selfstudy	med	yes	yes	3	3
m01401	20160927	29	male	Uni	no	yes	allsoon	4	4	4	4	4	4	high	askrel	low	yes	yes	4	4
m01402	20160927	21	female	Uni	no	no	allsoon	5	5	5	5	5	5	high	selfstudy	low	yes	maybe	5	5
m01403	20160927	25	male	Hi	yes	yes	allsoon	4	4	4	4	4	4	high	clinic	hi	maybe	maybe	4	4
m01404	20160927	23	male	Hi	yes	yes	allsoon	4	3	4	4	4	3.8	med	clinic	hi	maybe	maybe	5	5
m01405	20160927	27	male	Hi	no	no	allsoon	5	5	5	5	5	5	high	clinic	hi	maybe	maybe	3	3
m01406	20160927	21	male	Hi	no	no	allsoon	4	5	4	5	5	4.6	high	askrel	med	no	maybe	5	4
m01407	20160927	20	male	Hi	no	yes	allsoon	3	3	3	3	3	3	med	clinic	med	maybe	maybe	5	5
m01408	20160927	36	male	Uni	yes	yes	allsoon	3	3	3	3	3	3	med	clinic	med	yes	maybe	5	5
m01409	20160927	30	female	Hi	yes	yes	allsoon	3	3	3	3	3	3	med	clinic	med	maybe	maybe	5	5
m01410	20160927	27	male	Hi	yes	yes	allsoon	3	2	3	2	2	2.4	med	clinic	low	maybe	maybe	5	5
m01411	20160927	33	male	Hi	yes	yes	allsoon	3	3	3	3	3	3	med	clinic	med	maybe	maybe	5	5
m01412	20160927	19	male	Hi	no	yes	allsoon	4	3	4	4	4	3.8	med	clinic	hi	maybe	maybe	5	5
m01413	20160927	25	female	Uni	no	yes	allsoon	4	3	4	4	4	3.8	med	clinic	hi	maybe	maybe	5	5
m01414	20160927	41	male	Uni	yes	yes	allsoon	3	3	3	3	3	3	med	clinic	med	maybe	maybe	5	5
m01415	20160927	35	male	Uni	yes	yes	allsoon	3	3	3	3	3	3	med	clinic	med	maybe	maybe	5	5
m01416	20160927	35	male	Hi	yes	yes	allsoon	5	1	1	1	2	2	med	clinic	low	yes	maybe	5	5
m01417	20160927	61	male	Uni	no	yes	allsoon	2	2	1	2	1	1.6	low	clinic	med	yes	yes	2	2
m01418	20160927	62	male	Uni	no	yes	partly	2	3	3	3	3	2.8	med	clinic	med	maybe	yes	2	3
m01419	20160917	30	female	Uni	yes	no	later	2	2	2	2	2	2	med	clinic	med	no	no	2	2
m01420	20160917	28	female	Uni	yes	yes	allsoon	3	2	2	3	2	2.4	med	clinic	med	maybe	maybe	2	2
m01421	20160917	30	female	Uni	yes	yes	allsoon	2	2	2	2	2	2	med	clinic	low	maybe	maybe	2	2
m01422	20160917	30	male	Uni	yes	no	later	2	2	2	2	2	2	med	clinic	med	no	no	2	2
m01423	20160917	25	male	Uni	yes	no	later	2	2	2	2	2	2	med	clinic	med	no	no	2	2
m01424	20160917	25	male	Uni	no	yes	later	3	3	3	4	4	3.4	med	clinic	med	yes	maybe	3	3
m01425	20160918	25	female	Uni	no	yes	allsoon	4	3	3	3	4	3.4	med	askrel	med	yes	yes	4	4
m01426	20160918	23	female	Uni	yes	yes	later	4	4	4	4	3	3.8	med	askrel	low	yes	yes	4	4
m01427	20160918	21	female	Uni	yes	yes	allsoon	3	3	3	3	3	3	med	clinic	low	maybe	maybe	3	3
m01428	20160917	19	female	Uni	yes	yes	allsoon	3	3	1	3	2	2.4	med	askrel	low	yes	maybe	4	2
m01429	20160906	20	female	Uni	no	no	allsoon	3	4	2	1	5	3	med	askrel	hi	maybe	no	2	3
m01430	20160915	21	female	Uni	yes	yes	partly	3	2	1	3	2	2.2	med	askrel	med	maybe	yes	2	1
m01431	20160916	25	male	Hi	no	yes	partly	2	3	4	1	2	2.4	med	askrel	hi	maybe	yes	3	1
m01432	20160916	26	male	Uni	yes	yes	partly	3	2	1	2	3	2.2	med	askrel	low	maybe	maybe	3	3
m01433	20160916	18	female	Hi	yes	yes	partly	3	2	2	1	2	2	med	askrel	low	yes	maybe	3	1
m01434	20160916	30	male	Uni	yes	yes	partly	3	3	2	3	2	2.6	med	clinic	med	maybe	maybe	2	2
m01435	20160915	22	female	Hi	yes	no	partly	4	3	2	3	3	3	med	askrel	low	maybe	maybe	2	2
m01436	20160915	24	female	Hi	yes	yes	partly	3	2	2	3	2	2.4	med	askrel	low	maybe	maybe	3	3
m01437	20160915	21	female	Hi	yes	yes	partly	3	2	1	1	3	2	med	askrel	low	yes	maybe	2	1
m01438	20160917	25	female	Uni	no	yes	partly	3	4	3	2	1	2.6	med	askrel	low	maybe	maybe	4	2
m01439	20160918	31	male	Uni	yes	yes	partly	4	3	3	2	2	2.8	med	askrel	low	yes	maybe	4	3
m01440	20160916	22	female	Uni	no	yes	partly	3	2	2	3	3	2.6	med	askrel	low	maybe	maybe	3	1
m01441	20160917	35	male	Uni	yes	yes	partly	4	2	2	3	1	2.4	med	askrel	low	maybe	maybe	3	2
m01442	20160918	26	female	Uni	no	yes	allsoon	3	2	2	3	2	2.4	med	askrel	low	maybe	maybe	3	2
m01443	20160918	25	male	Uni	yes	no	partly	3	4	2	2	1	2.4	med	askrel	low	maybe	yes	3	1
m01444	20160917	30	male	Uni	yes	no	allsoon	4	3	2	3	1	2.6	med	askrel	low	yes	maybe	3	3
m01445	20160917	22	female	Uni	yes	yes	allsoon	3	2	2	3	2	2.4	med	askrel	low	yes	yes	4	2
m01446	20160917	25	male	Uni	yes	yes	allsoon	3	3	4	3	5	3.6	med	clinic	low	yes	yes	3	3
m01447	20160918	53	male	Uni	yes	no	partly	3	4	3	3	4	3.4	med	clinic	low	yes	yes	3	3
m01448	20160918	46	female	Uni	yes	yes	allsoon	2	3	4	2	5	3.2	med	clinic	low	yes	yes	3	4
m01449	20160918	35	male	Uni	yes	yes	allsoon	3	5	2	4	1	3	med	clinic	med	maybe	maybe	3	3
m01450	20160917	18	female	Uni	yes	no	allsoon	3	2	4	4	2	3	med	askrel	med	maybe	maybe	3	4
m01451	20160919	24	female	Uni	yes	no	allsoon	3	3	2	2	2	2.4	med	selfstudy	low	yes	yes	2	2
m01452	20160919	21	female	Uni	yes	yes	allsoon	2	2	2	2	2	2	med	askrel	low	yes	yes	3	3
m01453	20160919	31	male	Uni	yes	yes	partly	2	3	1	2	2	2	med	selfstudy	low	yes	yes	1	1
m01454	20160919	31	female	Hi	no	yes	allsoon	3	3	3	3	3	3	med	clinic	med	yes	maybe	3	3
m01455	20160919	30	male	Hi	no	yes	allsoon	3	3	3	3	3	3	med	clinic	med	yes	yes	3	3
m01456	20160919	47	male	Hi	no	yes	allsoon	3	3	3	3	3	3	med	clinic	med	yes	maybe	3	3
m01457	20160920	42	female	Uni	yes	no	allsoon	2	2	2	2	2	2	med	clinic	low	yes	yes	2	2
m01458	20160920	40	female	Uni	yes	yes	allsoon	4	3	3	2	3	3	med	askrel	hi	yes	yes	2	3
m01459	20160920	36	female	Uni	yes	no	allsoon	2	2	1	2	1	1.6	low	selfstudy	low	yes	yes	1	3
m01460	20160920	25	female	Uni	no	no	allsoon	5	4	5	5	5	4.8	high	clinic	hi	yes	yes	2	2
m01461	20160920	33	female	Uni	yes	yes	allsoon	1.5	1	2	4	3	2.3	med	selfstudy	hi	yes	yes	2	3
m01462	20160921	19	female	Hi	no	no	later	3	3	3	3	3	3	med	clinic	low	yes	yes	3	3
m01463	20160921	19	male	Uni	yes	yes	later	2	2	4	1	1	2	med	askrel	med	yes	maybe	1	1
m01464	20160922	19	female	Uni	yes	yes	later	5	5	4	5	5	4.8	high	askrel	med	yes	yes	3	3
m01465	20160922	19	female	Uni	no	no	later	3	1	2	2	2	2	med	askrel	low	no	maybe	3	3
m01466	20160922	19	female	Uni	yes	no	allsoon	4	4	4	4	4	4	high	selfstudy	low	yes	yes	1	1
m01467	20160923	20	female	Uni	yes	no	later	3	4	2	4	3	3.2	med	askrel	low	maybe	maybe	3	3
m01468	20160923	19	male	Uni	no	yes	partly	4	5	4	5	4	4.4	high	selfstudy	med	no	maybe	3	1
m01469	20160921	19	female	Uni	yes	yes	partly	5	4	3	2	1	3	med	askrel	low	maybe	no	5	2
m01470	20160921	18	female	Uni	yes	yes	partly	5	4	5	4	5	4.6	high	askrel	low	yes	yes	3	2
m01471	20160921	19	female	Uni	yes	yes	later	3	4	4	4	3	3.6	med	askrel	med	maybe	maybe	4	3
m01472	20160921	18	female	Uni	yes	no	later	1	1	1	1	1	1	low	askrel	low	maybe	yes	3	1
m01473	20160921	19	female	Uni	yes	yes	partly	4	3	3	4	3	3.4	med	askrel	low	yes	maybe	3	2
m01474	20160921	19	female	Uni	no	no	allsoon	5	4	5	2	2	3.6	med	askrel	hi	no	yes	1	3
m01475	20160921	19	male	Uni	yes	yes	later	2	3	2	4	3	2.8	med	askrel	med	maybe	maybe	3	1
m01476	20160921	19	female	Uni	yes	no	partly	4	3	1	2	5	3	med	selfstudy	hi	maybe	no	2	1
m01477	20160921	19	male	Uni	yes	no	allsoon	4	4	2	4	3	3.4	med	selfstudy	low	maybe	yes	3	2
m01478	20160921	19	male	Uni	yes	no	later	4	4	2	1	1	2.4	med	selfstudy	med	yes	yes	1	3
m01479	20160921	20	female	Uni	yes	yes	allsoon	3	1	1	2	1	1.6	low	selfstudy	med	yes	maybe	1	1
m01480	20160921	19	male	Uni	yes	yes	partly	5	5	5	5	5	5	high	askrel	med	yes	yes	3	3
m01481	20160921	19	female	Uni	yes	yes	later	3	4	3	4	2	3.2	med	selfstudy	low	maybe	maybe	3	2
m01482	20160921	19	male	Uni	yes	yes	partly	5	4	5	5	5	4.8	high	selfstudy	hi	yes	yes	5	4
m01483	20160921	19	female	Uni	yes	yes	allsoon	4	4	2	3	3	3.2	med	selfstudy	med	no	maybe	2	3
m01484	20160921	19	female	Uni	no	no	allsoon	5	5	3	5	5	4.6	high	askrel	low	yes	yes	2	5
m01485	20160921	19	female	Uni	yes	yes	partly	3	3	3	3	3	3	med	askrel	low	maybe	maybe	2	2
m01486	20160921	19	male	Uni	yes	yes	allsoon	4	3	3	4	2	3.2	med	askrel	low	maybe	maybe	5	4
m01487	20160921	19	female	Uni	no	yes	partly	4	4	4	3	3	3.6	med	askrel	low	yes	maybe	5	3
m01488	20160921	19	female	Uni	yes	yes	allsoon	4	3	3	2	3	3	med	selfstudy	low	yes	maybe	4	4
m01489	20160919	30	female	Uni	yes	yes	allsoon	3	3	5	3	4	3.6	med	askrel	med	no	no	3	3
m01490	20160919	35	male	Uni	yes	yes	allsoon	4	3	3	3	3	3.2	med	selfstudy	med	maybe	maybe	4	4
m01491	20160924	34	male	Uni	no	no	allsoon	3	3	2	2	2	2.4	med	selfstudy	hi	yes	yes	4	3
m01492	20160924	28	female	Uni	yes	yes	allsoon	3	2	3	3	2	2.6	med	askrel	med	yes	maybe	1	2
m01493	20160919	23	female	Uni	yes	yes	later	5	4	1	3	3	3.2	med	askrel	med	maybe	maybe	3	4
m01494	20160919	24	female	Uni	no	yes	later	4	2	1	3	5	3	med	clinic	low	yes	maybe	1	4
m01495	20160919	24	female	Uni	no	yes	later	5	4	1	3	2	3	med	selfstudy	med	maybe	maybe	3	4
m01496	20160924	30	male	Uni	yes	yes	allsoon	3	3	2	2	2	2.4	med	clinic	med	yes	yes	2	2
m01497	20160917	23	female	Uni	yes	yes	partly	2	3	2	3	2	2.4	med	clinic	med	maybe	maybe	5	4
m01498	20160917	23	female	Hi	yes	no	allsoon	3	2	2	2	1	2	med	askrel	low	yes	yes	3	5
m01499	20160917	25	male	Hi	yes	yes	allsoon	2	3	4	5	2	3.2	med	askrel	med	maybe	maybe	3	5
m01500	20160917	25	female	Uni	yes	no	allsoon	3	2	5	1	2	2.6	med	clinic	low	yes	yes	3	2
m01501	20160917	25	male	Hi	no	yes	allsoon	5	2	3	4	2	3.2	med	askrel	low	yes	yes	3	2
m01502	20160917	30	female	Uni	yes	yes	allsoon	3	2	5	2	3	3	med	askrel	med	yes	yes	2	5
m01503	20160917	23	male	Uni	yes	yes	partly	3	2	5	5	4	3.8	med	askrel	low	yes	yes	3	2
m01504	20160917	25	female	Hi	no	no	partly	3	2	3	3	3	2.8	med	askrel	low	yes	yes	3	5
m01505	20160917	35	female	Hi	no	no	later	3	3	3	2	4	3	med	askrel	med	yes	yes	3	2
m01506	20160917	50	male	Hi	no	yes	allsoon	3	4	2	2	5	3.2	med	clinic	low	maybe	maybe	3	2
m01507	20160917	35	male	Uni	no	yes	allsoon	3	3	3	2	5	3.2	med	clinic	low	yes	yes	3	4
m01508	20160917	32	female	Hi	yes	yes	allsoon	4	4	4	2	3	3.4	med	askrel	low	yes	yes	3	2
m01509	20160917	25	female	Hi	yes	no	allsoon	3	2	4	4	4	3.4	med	clinic	med	no	no	3	2
m01510	20160917	23	female	Uni	yes	no	allsoon	2	3	2	3	3	2.6	med	clinic	low	yes	yes	3	4
m01511	20160916	26	female	Hi	yes	no	allsoon	4	4	4	4	4	4	high	clinic	med	no	maybe	3	3
m01512	20160926	21	male	Hi	yes	no	allsoon	3	3	3	3	3	3	med	clinic	med	no	maybe	2	3
m01513	20160926	20	male	Hi	no	yes	allsoon	3	3	3	4	3	3.2	med	askrel	low	maybe	no	2	2
m01514	20160926	30	male	Hi	yes	no	later	4	5	4	5	5	4.6	high	askrel	med	yes	yes	2	2
m01515	20160926	20	female	Uni	yes	no	allsoon	3	3	4	3	3	3.2	med	selfstudy	low	yes	maybe	3	2
m01516	20160926	24	female	Hi	yes	yes	allsoon	3	4	4	4	3	3.6	med	selfstudy	low	maybe	maybe	3	2
m01517	20160926	21	female	Hi	no	yes	later	3	2	2	2	3	2.4	med	askrel	med	yes	yes	2	3
m01518	20160926	27	female	Hi	yes	yes	later	3	3	2	3	3	2.8	med	clinic	med	maybe	maybe	5	5
m01519	20160926	20	female	Hi	no	no	later	3	3	2	3	2	2.6	med	clinic	low	maybe	maybe	3	2
m01520	20160926	34	female	Hi	no	no	allsoon	2	3	3	2	2	2.4	med	clinic	hi	maybe	maybe	3	2
m01521	20160926	23	female	Hi	no	yes	partly	3	4	4	4	4	3.8	med	clinic	low	maybe	maybe	2	2
m01522	20160926	21	female	Hi	yes	yes	later	3	3	1	3	2	2.4	med	clinic	med	maybe	maybe	3	3
m01523	20160920	49	female	Hi	no	yes	allsoon	3	2	2	2	2	2.2	med	selfstudy	med	yes	yes	2	2
m01524	20160919	46	female	Hi	no	yes	allsoon	2	3	2	2	2	2.2	med	clinic	low	maybe	maybe	2	3
m01525	20160919	42	female	Uni	no	yes	partly	3	2	2	3	2	2.4	med	clinic	low	maybe	maybe	2	2
m01526	20160919	48	female	Uni	no	yes	allsoon	3	2	2	3	2	2.4	med	clinic	low	maybe	maybe	2	2
m01527	20160919	37	female	Uni	yes	no	later	3	3	3	3	3	3	med	selfstudy	low	yes	maybe	3	3
m01528	20160919	28	female	Uni	no	no	allsoon	4	4	4	4	4	4	high	clinic	hi	maybe	maybe	4	4
m01529	20160919	36	male	Uni	yes	no	later	3	5	4	5	4	4.2	high	askrel	med	maybe	maybe	3	3
m01530	20160919	23	male	Uni	no	no	allsoon	2	4	4	5	5	4	high	clinic	med	yes	yes	2	2
m01531	20160919	35	female	Hi	no	yes	partly	2	3	3	4	2	2.8	med	askrel	med	maybe	maybe	3	5
m01532	20160919	23	male	Uni	yes	yes	allsoon	4	3	2	3	2	2.8	med	clinic	low	yes	yes	1	2
m01533	20160919	32	female	Uni	no	no	allsoon	4	4	5	3	3	3.8	med	clinic	med	maybe	maybe	3	3
m01534	20160916	33	female	Uni	yes	yes	allsoon	4	4	4	4	4	4	high	askrel	med	yes	maybe	4	4
m01535	20160917	37	female	Uni	yes	yes	later	3	3	3	3	3	3	med	clinic	med	maybe	maybe	3	3
m01536	20160917	28	female	Uni	yes	yes	allsoon	2	2	2	2	2	2	med	clinic	med	maybe	maybe	2	2
m01537	20160917	24	female	Uni	yes	yes	allsoon	5	3	3	3	3	3.4	med	clinic	low	yes	yes	3	2
m01538	20160917	40	female	Uni	yes	no	later	2	2	2	2	2	2	med	clinic	med	no	no	2	2
m01539	20160917	40	male	Uni	yes	no	later	2	1	1	1	1	1.2	low	clinic	med	no	no	2	2
m01540	20160917	38	female	Uni	yes	no	allsoon	2	2	2	2	2	2	med	clinic	med	no	no	2	2
m01541	20160918	50	female	Hi	yes	no	later	2	2	2	2	2	2	med	clinic	med	no	no	2	2
m01542	20160917	31	male	Uni	yes	no	later	2	2	2	2	2	2	med	clinic	med	no	no	2	2
m01543	20160917	30	male	Uni	yes	no	later	2	2	2	2	2	2	med	clinic	med	no	no	3	3
m01544	20160917	29	male	Uni	yes	no	later	2	2	2	2	2	2	med	clinic	med	no	no	2	2
m01545	20160920	26	male	Uni	no	yes	allsoon	3.5	3	4	3.5	4	3.6	med	clinic	med	maybe	maybe	3	4
m01546	20160920	30	male	Uni	yes	yes	allsoon	3	1	3	3	4	2.8	med	selfstudy	med	yes	yes	1	4
m01547	20160920	24	male	Uni	yes	yes	allsoon	5	5	5	5	5	5	high	clinic	low	yes	yes	5	5
m01548	20160920	24	male	Uni	yes	yes	partly	5	5	5	5	5	5	high	askrel	low	yes	maybe	1	4
m01549	20160920	27	male	Uni	yes	no	allsoon	3	3	3	4	2	3	med	askrel	med	maybe	maybe	4	3
m01550	20160920	30	female	Uni	yes	yes	partly	2	2	2	2	1	1.8	low	askrel	low	yes	maybe	2	1
m01551	20160920	24	male	Uni	yes	no	allsoon	3	2	2	2	3	2.4	med	askrel	med	maybe	maybe	2	2
m01552	20160920	30	male	Uni	no	yes	allsoon	3	4	4	4	4	3.8	med	clinic	hi	no	no	4	4
m01553	20160920	25	female	Uni	no	yes	allsoon	3	3	4	3	3	3.2	med	askrel	low	yes	maybe	3	3
m01554	20160920	28	female	Uni	yes	yes	allsoon	1	5	2	4	3	3	med	askrel	low	maybe	maybe	4	2
m01555	20160920	38	female	Uni	no	yes	later	4	4	4	4	5	4.2	high	askrel	med	yes	maybe	4	5
m01556	20160920	27	male	Uni	yes	yes	allsoon	4	3	2	2	2	2.6	med	askrel	low	yes	yes	3	3
m01557	20160923	33	female	Uni	no	yes	allsoon	3	3	4	3	3	3.2	med	clinic	med	yes	yes	3	3
m01558	20160920	32	female	Uni	no	yes	allsoon	5	4	4	4	4	4.2	high	selfstudy	hi	yes	maybe	4	4
m01559	20160923	27	female	Uni	yes	yes	allsoon	3	3	3	4	3	3.2	med	selfstudy	low	yes	maybe	4	3
m01560	20160922	24	female	Uni	no	yes	later	4	4	4	4	4.5	4.1	high	askrel	low	maybe	maybe	4	3.5
m01561	20160922	34	female	Uni	yes	yes	allsoon	5	4	3	4	4	4	high	clinic	med	yes	maybe	4	4
m01562	20160922	24	female	Uni	yes	yes	partly	2.5	3	2.5	4	3	3	med	selfstudy	low	yes	maybe	4	3
m01563	20160922	26	female	Uni	yes	no	allsoon	2	4	1	3	2	2.4	med	selfstudy	low	yes	yes	3	1
m01564	20160922	31	female	Uni	yes	no	allsoon	3	3	2	4	2	2.8	med	selfstudy	low	yes	maybe	3	2
m01565	20160922	32	male	Uni	no	yes	allsoon	3	4	1	3	2	2.6	med	askrel	med	no	yes	4	4
m01566	20160922	30	female	Uni	yes	yes	allsoon	2	3	4	4	4	3.4	med	clinic	med	yes	yes	1	2
m01567	20160922	31	female	Uni	yes	no	allsoon	3	5	5	5	5	4.6	high	selfstudy	low	maybe	maybe	5	4
m01568	20160928	46	male	Hi	yes	yes	allsoon	3	3	4	4	3	3.4	med	askrel	low	maybe	maybe	3	3
m01569	20160928	33	male	Uni	yes	yes	allsoon	4	3	2	4	3	3.2	med	clinic	med	maybe	maybe	3	4
m01570	20160927	33	male	Uni	no	yes	allsoon	4	3	2	4	3	3.2	med	askrel	med	maybe	maybe	4	3
m01571	20160927	40	male	Hi	no	yes	allsoon	3	3	4	4	3	3.4	med	askrel	low	maybe	maybe	3	2
m01572	20160927	68	male	Hi	no	no	allsoon	4	4	3	4	3	3.6	med	clinic	med	maybe	maybe	3	2
m01573	20160927	62	female	Hi	yes	no	later	4	3	2	4	3	3.2	med	clinic	med	maybe	maybe	4	3
m01574	20160927	54	female	Hi	no	yes	allsoon	4	3	3	4	3	3.4	med	clinic	med	maybe	maybe	4	3
m01575	20160926	49	female	Hi	no	no	allsoon	3	4	3	4	3	3.4	med	askrel	low	maybe	maybe	3	3
m01576	20160926	39	female	Hi	yes	yes	allsoon	4	4	3	4	2	3.4	med	askrel	low	maybe	maybe	4	4
m01577	20160926	33	female	Hi	yes	yes	allsoon	4	3	3	4	2	3.2	med	askrel	med	yes	maybe	4	4
m01578	20160928	22	female	Uni	yes	yes	allsoon	4	3	2	4	2	3	med	selfstudy	low	maybe	maybe	4	2
m01579	20160927	62	female	Uni	yes	no	allsoon	4	3	4	3	2	3.2	med	clinic	med	maybe	maybe	4	3
m01580	20160927	24	male	Uni	no	yes	allsoon	3	3	4	4	3	3.4	med	selfstudy	low	maybe	maybe	3	2
m01581	20160927	28	male	Hi	yes	yes	allsoon	4	3	3	4	4	3.6	med	askrel	low	yes	maybe	4	4
m01582	20160925	17	female	Hi	yes	yes	allsoon	3	2	4	4	2	3	med	askrel	low	yes	maybe	4	4
m01583	20160926	28	male	Uni	no	yes	allsoon	3	4	2	4	3	3.2	med	selfstudy	low	yes	maybe	3	3
m01584	20160926	19	male	Uni	yes	yes	allsoon	3	2	4	4	2	3	med	selfstudy	low	yes	maybe	1	2
m01585	20160926	36	male	Uni	yes	yes	allsoon	3	2	4	4	2	3	med	askrel	low	maybe	maybe	3	2
m01586	20160928	30	male	Uni	no	yes	allsoon	4	3	3	4	3	3.4	med	selfstudy	low	maybe	maybe	3	2
m01587	20160927	44	female	Hi	yes	yes	allsoon	4	3	3	4	2	3.2	med	askrel	low	maybe	maybe	4	3
m01588	20160926	18	male	Uni	no	no	partly	5	3	2	3	5	3.6	med	clinic	low	no	maybe	4	2
m01589	20160928	38	female	Uni	no	no	allsoon	3	2	4	3	4	3.2	med	clinic	med	maybe	maybe	4	3
m01590	20160926	19	female	Uni	no	no	allsoon	3	2	3	2	3	2.6	med	askrel	med	yes	yes	1	2
m01591	20160926	18	female	Uni	no	no	later	5	4	2	3	5	3.8	med	askrel	low	yes	yes	5	3
m01592	20160925	43	male	Hi	yes	no	allsoon	3	3	2	3	3	2.8	med	clinic	low	no	no	3	3
m01593	20160925	51	male	Hi	no	yes	allsoon	4	3	1	4	4	3.2	med	clinic	med	no	no	4	2
m01594	20160925	38	female	Hi	yes	no	allsoon	3	4	3	2	3	3	med	clinic	low	no	no	3	3
m01595	20160926	18	female	Uni	no	no	allsoon	4	3	3	5	4	3.8	med	clinic	low	yes	maybe	2	4
m01596	20160926	18	male	Uni	no	no	later	4	4	3	4	4	3.8	med	clinic	hi	yes	yes	4	3
m01597	20160928	46	female	Hi	no	yes	later	3	4	2	3	4	3.2	med	clinic	low	no	no	3	3
m01598	20160928	32	female	Uni	no	yes	allsoon	3	2	3	5	2	3	med	clinic	low	maybe	maybe	3	4
m01599	20160926	50	female	Hi	no	yes	allsoon	3	4	2	4	4	3.4	med	clinic	low	no	no	3	4
m01600	20160928	83	female	Hi	no	no	allsoon	3	2	5	2	3	3	med	clinic	low	no	no	3	3
m01601	20160926	18	male	Uni	no	yes	partly	4	4	4	4	3	3.8	med	selfstudy	low	yes	yes	4	1
m01602	20160926	18	female	Uni	no	yes	allsoon	5	3	2	4	3	3.4	med	clinic	low	yes	yes	3	3
m01603	20160923	43	female	Hi	no	yes	allsoon	3	2	2	3	2	2.4	med	askrel	med	no	no	4	2
m01604	20160923	43	female	Hi	yes	no	allsoon	4	2	4	3	2	3	med	clinic	med	no	no	3	2
m01605	20160923	18	female	Uni	no	no	allsoon	4	4	2	5	3	3.6	med	clinic	med	maybe	maybe	4	2
m01606	20160924	23	male	Hi	yes	yes	allsoon	4	2	1	3	5	3	med	clinic	med	yes	maybe	1	5
m01607	20160923	19	female	Uni	no	no	allsoon	5	4	2	3	3	3.4	med	askrel	med	maybe	maybe	4	3
m01608	20160926	18	female	Uni	no	no	later	5	4	2	3	5	3.8	med	askrel	low	yes	yes	5	3
m01609	20160924	19	female	Uni	no	yes	allsoon	3	2	2	3	2	2.4	med	selfstudy	med	no	no	3	3
m01610	20160926	20	female	Uni	yes	no	allsoon	3	4	5	3	4	3.8	med	selfstudy	med	yes	maybe	4	2
m01611	20160923	18	female	Uni	no	no	allsoon	4	4	2	4	4	3.6	med	askrel	low	no	no	4	4
m01612	20160923	20	female	Uni	yes	no	allsoon	3	4	2	3	3	3	med	askrel	med	no	yes	2	3
m01613	20160923	36	female	Uni	yes	yes	allsoon	4	3	2	4	5	3.6	med	selfstudy	low	yes	yes	2	3
m01614	20160923	65	female	Uni	no	no	allsoon	2	2	2	3	4	2.6	med	clinic	low	no	no	3	2
m01615	20160926	19	male	Uni	no	no	later	5	4	3	5	4	4.2	high	clinic	med	maybe	maybe	5	5
m01616	20160923	56	female	Hi	no	yes	allsoon	3	3	4	4	4	3.6	med	clinic	low	no	no	4	4
m01617	20160927	64	male	Hi	no	yes	allsoon	4	4	3	4	4	3.8	med	selfstudy	hi	no	maybe	3	4
m01618	20161005	18	female	Uni	no	yes	partly	4	3	4	5	2	3.6	med	clinic	low	yes	yes	4	3
m01619	20161006	46	female	Hi	yes	no	allsoon	3	2	4	3	3	3	med	clinic	med	maybe	maybe	3	3
m01620	20161005	18	male	Uni	no	yes	allsoon	3	2	3	4	3	3	med	clinic	low	maybe	maybe	3	3
m01621	20161006	37	female	Uni	no	yes	allsoon	3	4	2	1	3	2.6	med	clinic	low	maybe	maybe	3	3
m01622	20161006	18	female	Uni	no	yes	allsoon	3	2	2	3	4	2.8	med	clinic	low	yes	yes	4	3
m01623	20161005	18	female	Uni	no	yes	allsoon	3	2	4	3	3	3	med	clinic	low	maybe	maybe	3	4
m01624	20161005	40	male	Hi	no	no	allsoon	3	2	3	2	3	2.6	med	clinic	low	no	no	4	4
m01625	20161006	67	female	Hi	yes	no	allsoon	1	3	2	3	3	2.4	med	clinic	low	no	no	3	3
m01626	20161006	36	male	Uni	no	yes	allsoon	3	2	3	3	3	2.8	med	clinic	low	no	no	3	3
m01627	20161004	69	male	Hi	no	yes	allsoon	3	3	3	3	3	3	med	clinic	med	maybe	maybe	3	3
m01628	20161006	60	female	Hi	yes	yes	allsoon	4	4	4	4	3	3.8	med	clinic	med	maybe	maybe	3	2
m01629	20161004	23	female	Hi	no	yes	allsoon	3	3	3	4	3	3.2	med	clinic	low	maybe	maybe	3	3
m01630	20161005	18	male	Uni	no	no	allsoon	2	1	1	1	2	1.4	low	clinic	med	yes	yes	2	3
m01631	20161005	18	female	Uni	no	yes	allsoon	4	3	2	3	4	3.2	med	clinic	med	yes	yes	4	4
m01632	20161002	51	female	Hi	no	yes	allsoon	3	4	3	4	3	3.4	med	clinic	med	yes	maybe	4	3
m01633	20161004	25	female	Hi	no	yes	allsoon	4	3	3	4	3	3.4	med	clinic	med	maybe	maybe	3	4
m01634	20161004	22	male	Hi	no	yes	allsoon	3	4	3	4	3	3.4	med	clinic	med	maybe	maybe	4	4
m01635	20161002	55	female	Hi	no	yes	partly	3	3	3	3	3	3	med	clinic	med	maybe	maybe	4	3
m01636	20161002	38	female	Hi	no	yes	allsoon	2	3	3	3	3	2.8	med	clinic	med	maybe	maybe	3	2
m01637	20161002	55	female	Hi	no	no	allsoon	4	4	3	4	3	3.6	med	selfstudy	med	maybe	maybe	3	2
m01638	20161002	60	female	Hi	no	yes	allsoon	3	4	3	4	3	3.4	med	clinic	med	yes	maybe	3	2
m01639	20161004	62	female	Hi	yes	no	allsoon	4	4	3	4	3	3.6	med	clinic	med	no	no	3	2
m01640	20161004	34	female	Hi	yes	no	allsoon	4	4	3	4	3	3.6	med	clinic	hi	maybe	maybe	3	3
m01641	20161003	23	male	Uni	no	yes	allsoon	4	4	4	4	3	3.8	med	askrel	low	maybe	maybe	4	3
m01642	20161005	18	female	Uni	no	yes	allsoon	3	3	3	3	3	3	med	clinic	low	yes	yes	3	3
m01643	20161005	18	female	Uni	no	no	allsoon	3	2	2	3	2	2.4	med	clinic	low	maybe	maybe	3	3
m01644	20161005	18	female	Uni	no	yes	allsoon	3	3	2	3	3	2.8	med	clinic	med	maybe	maybe	3	3
m01645	20161006	33	female	Hi	no	yes	allsoon	3	3	4	3	2	3	med	clinic	low	no	no	3	3
m01646	20161005	18	male	Uni	no	yes	allsoon	2	3	2	3	2	2.4	med	clinic	low	yes	yes	1	1
m01647	20161006	18	male	Uni	no	no	allsoon	2	3	2	1	3	2.2	med	clinic	low	maybe	maybe	4	4
m01648	20161005	18	female	Uni	no	yes	allsoon	2	3	2	4	2	2.6	med	clinic	low	maybe	maybe	3	3
m01649	20160916	30	female	Uni	yes	no	allsoon	2	1	1	2	1	1.4	low	askrel	low	yes	yes	2	1
m01650	20161005	67	female	Hi	yes	no	allsoon	4	4	3	4	4	3.8	med	askrel	low	no	no	2	2
m01651	20161005	42	male	Hi	no	no	partly	4	3	3	4	3	3.4	med	askrel	low	maybe	maybe	3	3
m01652	20161005	57	female	Hi	no	no	allsoon	4	3	2	4	3	3.2	med	askrel	low	no	no	3	3
m01653	20161005	40	female	Hi	no	no	partly	4	3	2	4	3	3.2	med	askrel	low	maybe	maybe	3	3
m01654	20161005	51	female	Hi	no	no	partly	3	3	3	4	3	3.2	med	askrel	low	maybe	maybe	3	3
m01655	20161005	34	female	Hi	no	no	allsoon	4	3	3	4	2	3.2	med	askrel	low	maybe	maybe	4	3
m01656	20161005	34	female	Hi	yes	no	later	4	3	2	4	2	3	med	askrel	med	maybe	maybe	3	3
m01657	20161005	68	female	Hi	yes	yes	partly	3	3	3	4	3	3.2	med	askrel	low	no	no	3	3
m01658	20161005	61	male	Hi	yes	yes	later	3	3	2	4	3	3	med	clinic	med	maybe	maybe	3	3
m01659	20161005	56	female	Hi	no	no	partly	4	3	2	4	3	3.2	med	askrel	low	maybe	maybe	3	3
m01660	20161004	32	male	Hi	no	yes	allsoon	3	3	2	3	2	2.6	med	askrel	low	maybe	maybe	3	3
m01661	20161004	66	male	Hi	yes	no	allsoon	4	3	3	4	2	3.2	med	askrel	med	maybe	maybe	3	3
m01662	20161005	38	male	Hi	yes	no	allsoon	4	3	3	4	3	3.4	med	askrel	med	maybe	maybe	4	4
m01663	20161004	35	male	Hi	no	yes	allsoon	4	3	2	5	3	3.4	med	askrel	low	maybe	maybe	3	2
m01664	20161005	43	female	Hi	no	yes	allsoon	4	3	2	3	4	3.2	med	askrel	low	maybe	maybe	3	3
m01665	20161004	27	female	Hi	yes	no	allsoon	4	3	2	4	2	3	med	askrel	low	maybe	maybe	3	2
m01666	20161005	44	male	Hi	no	yes	allsoon	4	3	2	4	3	3.2	med	askrel	med	maybe	maybe	3	2
m01667	20161005	41	male	Hi	no	yes	allsoon	4	3	2	2	2	2.6	med	clinic	med	maybe	maybe	3	3
m01668	20161005	50	male	Hi	yes	no	later	3	3	2	4	2	2.8	med	clinic	med	no	no	3	2
m01669	20160930	68	male	Hi	no	no	allsoon	3	3	3	3	1	2.6	med	clinic	low	no	no	5	3
m01670	20160930	62	female	Hi	yes	no	partly	2	3	5	5	3	3.6	med	clinic	low	maybe	no	2	2
m01671	20160930	48	male	Hi	yes	yes	allsoon	2	3	3	4	5	3.4	med	clinic	low	no	no	2	4
m01672	20160930	30	male	Hi	no	no	partly	1	1	5	5	5	3.4	med	askrel	med	maybe	no	3	1
m01673	20160930	38	female	Hi	no	yes	allsoon	1	1	1	1	1	1	low	selfstudy	low	yes	yes	1	1
m01674	20160930	36	male	Hi	no	yes	allsoon	1	1	1	1	1	1	low	selfstudy	hi	yes	yes	1	1
m01675	20160929	68	female	Hi	no	yes	allsoon	5	3	3	3	3	3.4	med	clinic	low	no	no	3	2
m01676	20160929	27	female	Hi	yes	yes	allsoon	1	1	1	1	1	1	low	clinic	med	maybe	maybe	1	5
m01677	20160929	26	male	Hi	no	no	allsoon	2	2	2	2	2	2	med	clinic	med	yes	yes	3	2
m01678	20160929	34	male	Hi	no	no	allsoon	5	5	3	5	5	4.6	high	selfstudy	low	yes	yes	1	2
m01679	20160929	29	female	Hi	yes	yes	allsoon	3	5	3	5	5	4.2	high	clinic	low	yes	maybe	3	3
m01680	20160930	44	female	Hi	no	no	allsoon	5	3	4	5	3	4	high	clinic	low	yes	yes	5	5
m01681	20160929	73	male	Hi	no	no	partly	2	3	3	2	3	2.6	med	clinic	med	no	no	2	2
m01682	20160929	38	female	Hi	no	no	allsoon	3	2	3	3	4	3	med	clinic	med	no	no	2	2
m01683	20160929	21	female	Hi	no	yes	allsoon	3	2	3	4	2	2.8	med	askrel	low	no	no	3	2
m01684	20160929	23	male	Hi	no	no	allsoon	2	3	4	2	5	3.2	med	clinic	low	yes	yes	2	4
m01685	20160929	46	female	Hi	no	no	allsoon	3	2	1	3	4	2.6	med	clinic	low	maybe	no	2	3
m01686	20160929	36	female	Hi	no	no	allsoon	3	2	4	3	5	3.4	med	clinic	low	no	no	2	2
m01687	20160929	35	female	Hi	no	no	allsoon	3	2	4	3	4	3.2	med	askrel	low	no	no	2	3
m01688	20160929	41	female	Hi	no	yes	allsoon	3	4	2	4	2	3	med	askrel	low	maybe	maybe	4	4
m01689	20160930	43	male	Uni	no	no	allsoon	2.5	2.5	2	2	3	2.4	med	clinic	low	yes	yes	4	4
m01690	20160930	28	female	Uni	yes	no	later	4	4	3	2	4	3.4	med	clinic	med	yes	yes	4	4
m01691	20160930	25	male	Uni	no	no	later	5	5	5	5	5	5	high	clinic	med	yes	yes	4	4
m01692	20160930	35	female	Hi	yes	no	partly	3	3	3	3	3	3	med	clinic	low	yes	yes	2	2
m01693	20160930	23	male	Hi	no	yes	allsoon	4	2	3	5	2	3.2	med	clinic	low	maybe	maybe	3	3
m01694	20160930	34	female	Uni	no	yes	partly	5	5	5	5	5	5	high	clinic	low	maybe	maybe	2	2
m01695	20160930	32	male	Uni	no	yes	allsoon	3	4	2	3	1	2.6	med	clinic	low	no	no	2	3
m01696	20160930	33	male	Uni	no	yes	allsoon	3	4	2	3	4	3.2	med	clinic	low	no	no	3	4
m01697	20160930	24	female	Uni	no	no	allsoon	2	2	3	3	3	2.6	med	askrel	hi	yes	yes	2	2
m01698	20160930	17	female	Hi	no	no	partly	1	1	5	5	5	3.4	med	askrel	med	maybe	no	3	1
m01699	20160930	48	female	Hi	no	no	later	5	5	5	5	3	4.6	high	clinic	med	yes	yes	3	2
m01700	20160930	39	female	Hi	no	no	allsoon	4	3	4	4	4	3.8	med	clinic	med	yes	yes	3	3
m01701	20160930	31	male	Hi	no	no	later	5	5	5	5	5	5	high	clinic	hi	yes	yes	4	4
m01702	20160930	26	female	Hi	no	no	later	5	5	5	5	5	5	high	clinic	med	yes	yes	4	2
m01703	20160930	21	female	Hi	no	no	later	5	5	5	5	5	5	high	clinic	med	yes	yes	4	4
m01704	20160930	74	female	Hi	no	no	partly	4	3	4	3	4	3.6	med	askrel	low	maybe	maybe	2	1
m01705	20160930	56	male	Uni	yes	no	partly	3	2	2	2	2	2.2	med	selfstudy	low	maybe	maybe	1	1
m01706	20160930	60	female	Uni	no	no	partly	4	4	4	4	4	4	high	clinic	low	maybe	maybe	1	1
m01707	20160930	31	female	Uni	no	yes	later	5	5	5	5	5	5	high	clinic	hi	yes	yes	5	5
m01708	20160930	70	male	Hi	no	yes	partly	4	4	4	4	4	4	high	askrel	low	yes	yes	2	2
m01709	20160930	32	female	Hi	no	no	later	5	5	5	5	5	5	high	clinic	med	yes	yes	5	5
m01710	20160930	39	female	Hi	no	no	partly	5	5	5	5	5	5	high	clinic	low	maybe	maybe	2	2
m01711	20161001	56	female	Hi	no	yes	allsoon	5	5	4	5	4	4.6	high	clinic	med	yes	yes	5	3
m01712	20161001	35	male	Uni	yes	yes	allsoon	5	5	5	5	5	5	high	clinic	med	yes	yes	5	4
m01713	20161001	56	male	Uni	no	yes	later	5	5	5	5	5	5	high	clinic	med	maybe	maybe	5	4
m01714	20161001	68	female	Hi	no	yes	allsoon	5	4	3	4	5	4.2	high	askrel	low	yes	yes	5	5
m01715	20161001	20	male	Hi	no	no	partly	3	3	3	3	3	3	med	clinic	med	yes	yes	2	2
m01716	20161001	42	male	Hi	no	yes	allsoon	5	4	4	4	4	4.2	high	clinic	med	yes	yes	5	2
m01717	20161001	51	male	Hi	no	yes	later	5	5	5	5	5	5	high	clinic	med	yes	yes	5	5
m01718	20161001	39	female	Hi	no	yes	allsoon	5	5	5	5	5	5	high	clinic	med	yes	yes	5	1
m01719	20161001	42	female	Hi	no	yes	partly	5	5	5	5	5	5	high	clinic	med	yes	yes	5	2
m01720	20161001	45	male	Uni	no	yes	later	5	5	5	5	5	5	high	clinic	med	yes	yes	5	2
m01721	20161001	62	male	Hi	no	yes	partly	5	5	5	5	5	5	high	selfstudy	med	yes	maybe	5	3
m01722	20161001	67	male	Hi	no	yes	allsoon	5	5	5	5	5	5	high	clinic	med	maybe	yes	5	4
m01723	20160930	68	male	Hi	no	yes	later	5	5	5	5	5	5	high	clinic	hi	yes	yes	4	3
m01724	20161001	30	male	Hi	no	no	later	5	5	5	5	5	5	high	clinic	med	yes	yes	5	5
m01725	20161001	29	male	Uni	yes	no	partly	5	3	4	5	4	4.2	high	clinic	low	yes	maybe	5	5
m01726	20161001	23	female	Uni	yes	no	allsoon	5	5	5	5	5	5	high	clinic	med	yes	maybe	3	3
m01727	20161030	24	female	Hi	no	no	partly	5	5	5	5	5	5	high	clinic	hi	yes	yes	3	3
m01728	20160930	48	female	Hi	no	no	partly	5	5	5	5	5	5	high	clinic	hi	maybe	yes	4	3
m01729	20160930	21	female	Uni	yes	no	partly	5	5	3	5	5	4.6	high	clinic	low	yes	yes	5	5
m01730	20160930	31	female	Uni	yes	no	partly	5	5	5	5	5	5	high	clinic	low	yes	yes	5	5
m01731	20160930	29	female	Uni	no	no	later	4	3	2	4	5	3.6	med	clinic	hi	yes	yes	2	2
m01732	20160930	31	female	Uni	no	no	later	4	3	4	4	2	3.4	med	clinic	hi	yes	yes	2	4
m01733	20160930	43	female	Hi	no	no	partly	5	4	4	4	4	4.2	high	clinic	med	yes	yes	3	3
m01734	20160930	23	male	Hi	no	no	later	5	5	5	5	5	5	high	clinic	low	yes	yes	4	4
m01735	20160930	24	female	Hi	no	no	later	5	4	5	5	5	4.8	high	clinic	med	yes	yes	3	3
m01736	20160930	30	male	Uni	yes	no	partly	5	5	5	4	3	4.4	high	clinic	low	yes	yes	2	3
m01737	20160930	26	female	Uni	no	no	later	5	3	2	2	3	3	med	selfstudy	low	yes	no	2	1
m01738	20160930	70	female	Uni	no	yes	allsoon	4	2	3	5	2	3.2	med	clinic	low	maybe	maybe	3	3
m01739	20160930	28	male	Hi	no	no	later	5	5	5	5	5	5	high	clinic	low	yes	yes	4	4
m01740	20160930	43	male	Hi	yes	no	partly	4	4	4	3	3	3.6	med	clinic	low	yes	yes	2	2
m01741	20160930	22	female	Uni	no	yes	allsoon	3	2	3	3	4	3	med	askrel	med	yes	yes	2	2
m01742	20161001	23	female	Uni	no	no	later	5	5	5	5	5	5	high	clinic	hi	yes	yes	4	4
m01743	20161001	71	male	Hi	no	yes	later	5	5	5	5	5	5	high	clinic	hi	maybe	maybe	5	4
m01744	20161001	39	male	Hi	no	yes	later	5	5	5	5	5	5	high	clinic	hi	yes	yes	4	4
m01745	20161001	24	female	Uni	no	no	allsoon	2	2	3	3	3	2.6	med	askrel	low	maybe	maybe	2	2
m01746	20161001	18	female	Uni	no	no	allsoon	2	2	3	3	3	2.6	med	askrel	low	maybe	maybe	2	2
m01747	20161001	58	male	Uni	no	yes	later	5	5	5	5	5	5	high	clinic	hi	maybe	maybe	5	4
m01748	20161001	38	female	Hi	no	yes	partly	5	5	5	5	5	5	high	clinic	hi	yes	yes	5	5
m01749	20161001	56	male	Hi	yes	no	allsoon	5	5	5	5	5	5	high	clinic	low	no	maybe	4	4
m01750	20161001	28	female	Hi	no	no	partly	5	4	4	2	3	3.6	med	clinic	hi	maybe	maybe	4	2
m01751	20161001	27	male	Uni	no	no	partly	5	4	4	2	2	3.4	med	clinic	hi	yes	yes	3	3
m01752	20160930	32	male	Uni	no	yes	allsoon	2	4	3	2	1	2.4	med	clinic	low	no	no	2	2
m01753	20160930	28	female	Uni	no	no	partly	4	4	3	4	4	3.8	med	selfstudy	med	yes	maybe	3	1
m01754	20160930	54	male	Hi	no	no	partly	4	3	4	5	2	3.6	med	askrel	low	yes	maybe	1	2
m01755	20160930	51	female	Uni	no	yes	later	5	5	5	5	5	5	high	clinic	hi	yes	yes	5	5
m01756	20160930	21	male	Hi	no	no	later	4	4	4	4	4	4	high	clinic	hi	yes	yes	1	1
m01757	20160930	26	female	Uni	yes	no	partly	5	5	3	5	3	4.2	high	clinic	low	yes	yes	5	5
m01758	20160930	23	male	Uni	yes	no	partly	5	5	3	5	3	4.2	high	clinic	low	yes	yes	5	5
m01759	20160930	29	male	Uni	no	no	allsoon	5	4	5	5	5	4.8	high	clinic	med	yes	yes	3	3
m01760	20160930	21	female	Hi	no	yes	partly	5	3	2	1	2	2.6	med	askrel	low	yes	yes	5	4
m01761	20160930	31	female	Uni	no	yes	allsoon	5	3	2	4	5	3.8	med	askrel	low	yes	yes	3	3
m01762	20160930	36	female	Uni	no	yes	partly	4	3	5	2	1	3	med	clinic	low	yes	yes	5	1
m01763	20160930	40	female	Uni	yes	yes	partly	3	3	3	3	3	3	med	selfstudy	low	maybe	maybe	3	3
m01764	20160929	32	female	Hi	no	no	later	3.5	3.5	3.5	3.5	3.5	3.5	med	clinic	low	yes	yes	3	3
m01765	20160924	19	male	Uni	yes	yes	later	3	4	2	3	3	3	med	selfstudy	med	yes	yes	1	1
m01766	20160918	27	female	Uni	yes	yes	partly	5	5	5	5	5	5	high	askrel	med	yes	maybe	4	3
m01767	20160917	32	female	Uni	yes	yes	partly	5	5	5	5	5	5	high	askrel	med	yes	maybe	5	2
m01768	20160918	29	female	Uni	yes	yes	allsoon	4	2	2	4	3	3	med	clinic	low	yes	yes	2	3
m01769	20160917	27	female	Uni	yes	yes	partly	3	4	3	3	2	3	med	clinic	med	maybe	maybe	3	4
m01770	20160917	34	female	Uni	yes	no	allsoon	4	3	3	3	3	3.2	med	clinic	med	yes	yes	3	4
m01771	20160917	29	female	Uni	yes	yes	partly	3	3	3	3	3	3	med	clinic	med	maybe	maybe	3	3
m01772	20160917	33	female	Uni	yes	yes	partly	3	3	3	4	3	3.2	med	clinic	med	maybe	maybe	2	4
m01773	20160919	25	female	Hi	yes	no	allsoon	1	3	3	2	3	2.4	med	selfstudy	med	yes	yes	1	1
m01774	20160919	20	female	Uni	yes	no	allsoon	3	4	5	4	3	3.8	med	askrel	med	yes	maybe	3	3
m01775	20160919	29	male	Uni	yes	yes	later	4	4	4	3	5	4	high	clinic	hi	yes	yes	1	2
m01776	20160919	23	female	Uni	yes	yes	partly	3	4	1	4	4	3.2	med	selfstudy	low	yes	yes	4	3
m01777	20160919	28	male	Hi	yes	no	allsoon	3	3	2	3	2	2.6	med	selfstudy	med	no	no	2	2
m01778	20160917	23	female	Uni	yes	yes	partly	5	5	5	5	5	5	high	selfstudy	low	maybe	maybe	2	2
m01779	20160917	26	female	Uni	yes	yes	partly	3	2	3	2	3	2.6	med	selfstudy	med	maybe	maybe	3	2
m01780	20160917	31	female	Uni	yes	yes	partly	3	3	3	3	2	2.8	med	clinic	low	maybe	maybe	3	3
m01781	20160917	29	female	Hi	no	yes	partly	3	2	2	2	2	2.2	med	clinic	low	maybe	maybe	3	1
m01782	20160917	32	female	Uni	yes	no	partly	2	3	3	4	5	3.4	med	clinic	low	yes	yes	3	2
m01783	20160917	30	female	Uni	yes	yes	allsoon	3	2	1	3	2	2.2	med	askrel	med	maybe	no	3	4
m01784	20160918	52	female	Uni	no	yes	partly	3	3	3	3	2	2.8	med	askrel	low	yes	yes	2	2
m01785	20160918	19	male	Hi	no	yes	partly	3	2	2	2	2	2.2	med	askrel	med	yes	yes	2	2
m01786	20160918	20	male	Uni	yes	yes	later	3	2	5	3	4	3.4	med	askrel	med	maybe	maybe	3	5
m01787	20160917	25	female	Uni	yes	no	allsoon	2	3	4	5	2	3.2	med	askrel	low	yes	yes	3	3
m01788	20160917	23	male	Uni	no	yes	partly	3	5	2	3	3	3.2	med	askrel	med	yes	maybe	2	3
m01789	20160917	20	female	Uni	yes	yes	allsoon	3	2	4	2	2	2.6	med	askrel	med	maybe	maybe	3	2
m01790	20160916	53	male	Uni	yes	yes	later	4	3	4	5	4	4	high	clinic	med	maybe	maybe	5	4
m01791	20160917	23	female	Uni	yes	yes	partly	4	3	4	5	4	4	high	selfstudy	low	yes	yes	4	5
m01792	20160918	45	female	Uni	no	yes	allsoon	2	2	2	1	2	1.8	low	clinic	low	maybe	maybe	3	2
m01793	20160920	30	female	Uni	no	yes	allsoon	3	3	2	3	2	2.6	med	clinic	low	maybe	maybe	2	1
m01794	20160921	35	female	Hi	yes	no	later	3	2	2	1	2	2	med	selfstudy	med	no	yes	2	2
m01795	20160916	46	female	Uni	no	yes	allsoon	3	3	2	3	2	2.6	med	clinic	hi	yes	maybe	2	1
m01796	20160919	41	female	Uni	no	yes	allsoon	3	2	3	1	2	2.2	med	clinic	hi	yes	maybe	2	2
m01797	20160917	35	male	Uni	yes	no	later	3	3	3	3	3	3	med	clinic	med	no	no	2	2
m01798	20160920	27	male	Uni	yes	yes	allsoon	5	5	3	5	5	4.6	high	clinic	med	yes	maybe	5	3
m01799	20160918	51	female	Uni	no	yes	partly	3	3	3	2	2	2.6	med	clinic	low	yes	maybe	3	2
m01800	20160919	31	female	Uni	yes	yes	allsoon	4	4	3	3	4	3.6	med	selfstudy	med	yes	maybe	1	1
m01801	20160920	46	female	Uni	yes	yes	allsoon	3	4	3	4	3	3.4	med	clinic	med	yes	maybe	4	4
m01802	20160919	28	female	Uni	no	yes	allsoon	3	3	3	3	3	3	med	clinic	med	yes	maybe	1	1
m01803	20160919	41	female	Hi	yes	yes	allsoon	3	5	3	2	3	3.2	med	selfstudy	low	yes	yes	1	2
m01804	20160919	54	male	Uni	yes	yes	allsoon	5	5	4	5	5	4.8	high	clinic	hi	yes	yes	3	3
m01805	20160919	46	male	Uni	no	yes	allsoon	3	5	5	5	4	4.4	high	clinic	hi	yes	maybe	2	4
m01806	20160919	26	female	Uni	yes	yes	allsoon	4	4	4	4	4	4	high	askrel	hi	yes	yes	4	4
m01807	20160919	43	female	Uni	no	yes	allsoon	4	4	4	3	4	3.8	med	selfstudy	hi	maybe	yes	3	3
m01808	20160919	41	male	Uni	no	yes	allsoon	4	4	3	4	4	3.8	med	selfstudy	med	maybe	maybe	3	3
m01809	20160920	37	female	Uni	yes	yes	allsoon	3	4	4	4	4	3.8	med	selfstudy	med	no	maybe	2	1
m01810	20160920	30	male	Uni	yes	yes	allsoon	4	3	4	3	4	3.6	med	askrel	med	maybe	maybe	3	3
m01811	20160921	53	female	Uni	no	no	allsoon	3	3	4	3	3	3.2	med	askrel	hi	yes	yes	2	2
m01812	20160921	46	female	Uni	yes	yes	allsoon	3	3	3	3	3	3	med	clinic	med	maybe	maybe	3	3
m01813	20160919	56	male	Uni	no	yes	allsoon	3	4	3	4	3	3.4	med	selfstudy	med	yes	yes	3	2
m01814	20160916	28	female	Uni	yes	no	partly	3	2	1	3	4	2.6	med	askrel	low	maybe	yes	3	1
m01815	20160921	20	female	Uni	yes	no	allsoon	3	2	3	3	2	2.6	med	askrel	med	yes	yes	1	4
m01816	20160920	47	female	Uni	yes	no	later	4	4	3	4	3	3.6	med	selfstudy	hi	maybe	maybe	2	2
m01817	20160924	27	male	Uni	yes	yes	allsoon	1	2	3	5	3	2.8	med	clinic	low	yes	yes	4	5
m01818	20160917	38	female	Uni	yes	yes	partly	4	4	3	4	4	3.8	med	askrel	low	yes	yes	3	5
m01819	20160921	21	female	Uni	no	no	allsoon	5	5	5	5	5	5	high	clinic	med	maybe	maybe	3	3
m01820	20160919	32	female	Uni	yes	no	allsoon	4	5	4	4	5	4.4	high	clinic	hi	yes	yes	2	2
m01821	20160922	19	female	Uni	no	yes	later	4	4	3	3	4	3.6	med	askrel	low	yes	yes	4	4
m01822	20160926	20	male	Hi	no	yes	partly	3	3	3	3	3	3	med	clinic	med	yes	yes	2	3
m01823	20160926	41	female	Uni	yes	yes	allsoon	5	5	5	5	5	5	high	selfstudy	low	maybe	maybe	5	5
m01824	20160926	28	female	Uni	no	no	allsoon	2	3	2	4	5	3.2	med	askrel	low	maybe	no	2	4
m01825	20160926	44	male	Uni	no	no	allsoon	3	3	3	4	4	3.4	med	clinic	med	yes	yes	4	3
m01826	20160926	33	female	Hi	no	no	allsoon	3	3	4	4	5	3.8	med	clinic	med	maybe	yes	2	3
m01827	20160926	22	male	Uni	yes	yes	allsoon	2	2	4	1	1	2	med	askrel	low	no	maybe	4	3
m01828	20160929	33	female	Uni	yes	yes	later	4	4	4	4	4	4	high	askrel	low	maybe	maybe	4	4
m01829	20160927	33	male	Uni	yes	yes	allsoon	4	4	2	4	3	3.4	med	clinic	med	yes	yes	3	3
m01830	20160927	29	male	Uni	no	yes	allsoon	3	3	2	2	2	2.4	med	selfstudy	med	yes	maybe	4	1
m01831	20160930	37	female	Uni	no	no	allsoon	3	3	3	2	3	2.8	med	askrel	hi	yes	yes	5	3
m01832	20160110	35	female	Uni	yes	yes	allsoon	3	3	3	4	3	3.2	med	clinic	low	yes	maybe	2	2
m01833	20160110	21	female	Uni	yes	yes	allsoon	5	5	5	5	5	5	high	askrel	low	yes	yes	5	5
m01834	20160110	39	male	Uni	no	no	allsoon	2	2	4	4	4	3.2	med	selfstudy	low	yes	yes	3	4
m01835	20160110	55	male	Uni	yes	yes	allsoon	3	3	3	3	3	3	med	clinic	med	maybe	maybe	2	1
m01836	20160110	24	male	Uni	yes	no	allsoon	1	2	1	3	1	1.6	low	clinic	low	no	maybe	2	3
m01837	20160930	22	male	Uni	no	no	later	3	5	2	4	3	3.4	med	clinic	low	maybe	maybe	3	2
m01838	20160110	27	male	Uni	yes	yes	allsoon	5	3	4	1	2	3	med	askrel	low	yes	yes	3	2
m01839	20160110	37	female	Uni	yes	yes	allsoon	3	3	3	3	3	3	med	clinic	low	no	no	3	3
m01840	20160110	28	male	Uni	no	yes	allsoon	3	4	4	5	4	4	high	selfstudy	low	yes	yes	3	2
m01841	20160930	37	male	Hi	no	no	allsoon	2	4	3	4	4	3.4	med	clinic	med	yes	yes	2	3
m01842	20160930	29	male	Uni	yes	no	allsoon	3	3	3	3	2	2.8	med	askrel	low	maybe	maybe	4	3
m01843	20160927	26	male	Hi	no	no	allsoon	5	5	5	5	5	5	high	askrel	low	maybe	maybe	5	5
m01844	20160928	25	female	Uni	yes	no	later	4	4	4	3	2	3.4	med	clinic	low	maybe	maybe	4	4
m01845	20160927	26	male	Uni	no	yes	allsoon	1	3	3	3	3	2.6	med	selfstudy	med	maybe	maybe	3	3
m01846	20160927	39	male	Hi	no	no	allsoon	5	5	5	5	5	5	high	askrel	low	maybe	maybe	5	5
m01847	20160930	24	female	Uni	yes	no	later	3	3	3	4	4	3.4	med	clinic	low	yes	maybe	2	3
m01848	20160930	44	female	Hi	yes	no	allsoon	2	3	3	3	3	2.8	med	clinic	low	no	maybe	2	3
m01849	20160927	37	female	Hi	yes	yes	allsoon	2	2	1	3	1	1.8	low	askrel	low	maybe	maybe	2	2
m01850	20160927	47	female	Hi	yes	no	later	5	4	5	4	3	4.2	high	clinic	low	yes	yes	5	5
m01851	20160927	26	male	Uni	yes	no	allsoon	4	4	4	4	3	3.8	med	clinic	low	maybe	maybe	3	4
m01852	20160927	28	female	Uni	no	yes	partly	5	4	4	4	3	4	high	askrel	med	yes	yes	5	4
m01853	20160927	34	male	Hi	no	yes	allsoon	3	2	2	3	2	2.4	med	clinic	low	yes	yes	3	2
m01854	20160927	31	male	Hi	yes	yes	allsoon	4	3	4	4	4	3.8	med	clinic	hi	maybe	maybe	3	4
m01855	20160927	25	male	Uni	yes	yes	allsoon	4	3	4	4	4	3.8	med	clinic	hi	maybe	maybe	3	4
m01856	20160927	44	male	Hi	yes	yes	allsoon	4	3	3	4	4	3.6	med	clinic	hi	maybe	yes	3	3
m01857	20160927	26	male	Hi	no	yes	allsoon	3	3	3	3	3	3	med	clinic	hi	no	no	3	3
m01858	20160927	37	male	Hi	no	yes	allsoon	3	3	3	3	3	3	med	clinic	hi	no	no	3	3
m01859	20160927	26	male	Hi	yes	no	later	3	3	3	3	5	3.4	med	clinic	low	maybe	maybe	3	3
m01860	20160928	26	female	Uni	yes	no	later	3	4	3	3	4	3.4	med	clinic	low	yes	yes	4	4
m01861	20160928	33	female	Uni	yes	yes	allsoon	3	3	3	2	2	2.6	med	selfstudy	med	yes	maybe	3	3
m01862	20160929	26	male	Uni	yes	yes	allsoon	3	3	3	3	3	3	med	clinic	low	yes	yes	3	3
m01863	20160928	28	female	Uni	yes	yes	allsoon	3	4	3	4	4	3.6	med	clinic	low	maybe	maybe	3	3
m01864	20160928	39	female	Uni	yes	yes	allsoon	3	4	3	4	4	3.6	med	clinic	low	maybe	maybe	3	3
m01865	20160928	31	female	Uni	yes	no	allsoon	3	3	3	3	3	3	med	clinic	low	maybe	maybe	2	2
m01866	20160928	27	male	Hi	no	no	later	1	2	1	2	2	1.6	low	clinic	low	yes	yes	1	2
m01867	20160928	25	female	Uni	no	yes	allsoon	3	3	2	2	1	2.2	med	clinic	low	yes	yes	1	2
m01868	20160928	26	female	Uni	no	yes	allsoon	1	1	1	1	1	1	low	selfstudy	low	yes	yes	1	1
m01869	20160928	27	male	Uni	no	yes	allsoon	3	3	3	2	3	2.8	med	selfstudy	med	yes	yes	5	2
m01870	20160928	29	female	Uni	no	no	partly	3	3	5	3	4	3.6	med	clinic	med	maybe	maybe	2	2
m01871	20160928	23	female	Uni	no	yes	allsoon	2	3	3	3	1	2.4	med	askrel	low	yes	yes	3	3
m01872	20160928	25	female	Uni	no	no	allsoon	2	3	3	3	3	2.8	med	selfstudy	low	yes	maybe	1	4
m01873	20160928	27	male	Uni	no	no	later	3	2	3	2	3	2.6	med	clinic	low	yes	yes	2	2
m01874	20160928	28	female	Uni	yes	no	allsoon	2	3	1	4	1	2.2	med	clinic	low	no	no	5	2
m01875	20160927	25	male	Hi	yes	yes	allsoon	5	5	5	5	5	5	high	clinic	hi	maybe	maybe	5	5
m01876	20160927	22	male	Hi	yes	no	allsoon	5	5	5	5	5	5	high	clinic	hi	maybe	maybe	5	5
m01877	20160930	26	female	Hi	no	no	partly	2	3	3	3	1	2.4	med	clinic	low	yes	maybe	3	4
m01878	20160930	23	female	Hi	yes	no	allsoon	3	3	2	3	4	3	med	askrel	med	maybe	maybe	5	5
m01879	20160930	22	female	Uni	yes	no	partly	4	5	5	3	4	4.2	high	selfstudy	low	maybe	yes	5	5
m01880	20160930	25	female	Uni	no	yes	allsoon	4	4	5	5	5	4.6	high	clinic	low	yes	yes	3	2
m01881	20160930	26	female	Hi	no	yes	allsoon	4	4	5	5	5	4.6	high	clinic	low	yes	yes	3	2
m01882	20160927	25	male	Hi	yes	no	partly	4	4	4	4	4	4	high	clinic	low	yes	maybe	4	3
m01883	20160927	30	male	Uni	yes	yes	later	4	4	4	4	4	4	high	clinic	med	yes	maybe	4	4
m01884	20160927	32	female	Uni	yes	yes	allsoon	3.5	3	4	2	3	3.1	med	askrel	med	maybe	maybe	3	2
m01885	20160927	32	female	Uni	no	yes	partly	2	2	3	3	2	2.4	med	clinic	low	maybe	maybe	3	2
m01886	20160927	25	female	Uni	yes	no	partly	2	3	2	3	3	2.6	med	clinic	low	maybe	maybe	3	3
m01887	20160927	46	female	Hi	no	no	allsoon	3	2	3	3	3	2.8	med	clinic	low	maybe	yes	3	3
m01888	20160919	27	female	Uni	yes	yes	allsoon	3	3	3	2	4	3	med	selfstudy	low	yes	maybe	3	3
m01889	20160919	22	female	Uni	yes	no	partly	4	5	4	3	3	3.8	med	selfstudy	med	yes	maybe	3	3
m01890	20160930	22	male	Hi	yes	no	later	4	2	5	4	3	3.6	med	clinic	med	yes	yes	3	4
m01891	20160930	40	male	Uni	no	yes	allsoon	3	2	1	3	2	2.2	med	clinic	hi	maybe	maybe	3	2
m01892	20160930	21	female	Uni	yes	yes	partly	2	2	1	3	2	2	med	askrel	low	yes	maybe	1	2
m01893	20161001	29	male	Uni	yes	yes	allsoon	4	4	4	4	4	4	high	clinic	low	yes	yes	4	4
m01894	20161003	29	male	Hi	yes	yes	allsoon	4	4	4	4	5	4.2	high	clinic	low	yes	maybe	5	4
m01895	20161003	40	female	Hi	no	no	allsoon	3	3	5	2	4	3.4	med	clinic	low	yes	maybe	3	5
m01896	20161003	35	female	Uni	no	no	allsoon	2	3	3	2	1	2.2	med	clinic	low	yes	maybe	5	5
m01897	20161003	29	male	Uni	no	no	allsoon	2	3	3	3	5	3.2	med	clinic	med	yes	yes	2	5
m01898	20161003	37	male	Uni	yes	yes	allsoon	3	2	2	3	3	2.6	med	selfstudy	low	maybe	maybe	2	3
m01899	20161003	36	male	Hi	yes	no	allsoon	4	4	4	4	4	4	high	clinic	low	yes	yes	4	4
m01900	20161003	29	male	Uni	no	no	allsoon	2	3	3	5	5	3.6	med	clinic	med	yes	yes	2	5
m01901	20161003	45	male	Hi	no	yes	allsoon	5	5	5	5	5	5	high	clinic	low	yes	yes	5	5
m01902	20161003	30	male	Hi	yes	yes	later	4	4	4	3	4	3.8	med	clinic	low	no	maybe	3	3
m01903	20161003	37	male	Hi	no	yes	allsoon	2	2	3	2	3	2.4	med	askrel	low	no	maybe	2	1
m01904	20161003	34	female	Uni	no	no	partly	3	4	3	4	3	3.4	med	clinic	low	maybe	maybe	4	3
m01905	20161003	53	male	Uni	no	no	allsoon	4	4	3	4	5	4	high	clinic	hi	maybe	maybe	3	4
m01906	20161003	41	female	Uni	no	no	allsoon	4	5	4	5	4	4.4	high	clinic	med	yes	yes	5	4
m01907	20160924	25	male	Hi	no	no	allsoon	3	4	2	3	4	3.2	med	selfstudy	med	no	yes	3	1
m01908	20160924	31	female	Uni	yes	no	later	4	2	5	4	5	4	high	selfstudy	med	yes	yes	4	3
m01909	20160926	36	male	Uni	yes	yes	allsoon	3	2	3	2	2	2.4	med	clinic	hi	yes	yes	3	3
m01910	20160927	37	male	Uni	yes	yes	allsoon	4	4	4	3	2	3.4	med	clinic	low	yes	yes	2	3
m01911	20160927	32	male	Uni	yes	yes	allsoon	3	2	3	3	2	2.6	med	clinic	hi	yes	yes	2	2
m01912	20160927	35	male	Uni	yes	yes	partly	2	3	2	2	2	2.2	med	selfstudy	med	yes	yes	2	3
m01913	20160927	25	female	Uni	no	yes	allsoon	4	3	2	4	4	3.4	med	selfstudy	low	yes	maybe	2	2
m01914	20160927	32	male	Uni	yes	no	partly	2	2	2	3	2	2.2	med	askrel	med	yes	yes	3	1
m01915	20160927	26	female	Uni	no	yes	allsoon	2	4	3	3	3	3	med	selfstudy	med	maybe	maybe	2	2
m01916	20160927	26	female	Uni	yes	yes	allsoon	4	2	2	2	1	2.2	med	selfstudy	low	maybe	maybe	4	4
m01917	20160927	34	female	Uni	no	yes	partly	3	2	4	3	4	3.2	med	clinic	low	maybe	maybe	3	3
m01918	20160927	38	female	Uni	yes	yes	later	3	3.5	4	3.5	4	3.6	med	clinic	med	maybe	maybe	2	2
m01919	20160926	26	male	Uni	yes	yes	partly	4	4	4	4	4	4	high	askrel	low	maybe	maybe	4	4
m01920	20160928	35	female	Uni	yes	yes	allsoon	3	3	2	2	3	2.6	med	askrel	hi	yes	yes	1	1
m01921	20160927	29	female	Uni	yes	yes	allsoon	3	3	2	2	3	2.6	med	askrel	hi	yes	yes	1	1
m01922	20160927	33	male	Uni	yes	yes	allsoon	5	5	5	5	5	5	high	askrel	low	maybe	maybe	5	5
m01923	20160927	26	male	Uni	no	yes	allsoon	4	4	4	4	4	4	high	clinic	med	yes	maybe	2	4
m01924	20160926	26	male	Uni	no	yes	allsoon	4	4	4	4	4	4	high	clinic	med	yes	maybe	2	4
m01925	20160925	28	male	Uni	no	yes	allsoon	4	4	4	4	4	4	high	clinic	med	yes	yes	2	2
m01926	20160927	26	male	Uni	no	yes	allsoon	3	3	4	3	4	3.4	med	clinic	med	yes	yes	2	2
m01927	20160926	32	female	Uni	no	no	allsoon	4	4	4	4	4	4	high	clinic	hi	yes	yes	3	1
m01928	20160927	30	male	Uni	no	yes	allsoon	4	4	4	4	4	4	high	clinic	low	yes	yes	4	4
m01929	20160927	44	male	Uni	yes	no	allsoon	4	3	4	3	3	3.4	med	selfstudy	med	yes	yes	3	3
m01930	20160930	41	female	Uni	no	yes	allsoon	4	5	2	3	1	3	med	clinic	med	maybe	maybe	1	3
m01931	20160928	33	female	Uni	no	yes	allsoon	2	3	1	5	4	3	med	clinic	med	maybe	maybe	1	1
m01932	20160930	29	male	Hi	yes	yes	allsoon	3	2.5	2	1	1.5	2	med	clinic	low	yes	yes	5	1
m01933	20161003	29	male	Uni	yes	no	later	3	3	1.5	1	2.5	2.2	med	clinic	low	yes	yes	5	1
m01934	20160927	24	male	Uni	yes	no	allsoon	3	3	1	4	3	2.8	med	clinic	med	maybe	maybe	4	1
m01935	20161003	21	male	Hi	no	yes	allsoon	4	5	4	4	4	4.2	high	clinic	low	yes	yes	4	4
m01936	20161003	54	male	Hi	yes	no	allsoon	3.5	3.5	3.5	3.5	3.5	3.5	med	askrel	low	maybe	maybe	3	4
m01937	20161001	47	female	Hi	yes	no	allsoon	3.5	3.5	3.5	3.5	3.5	3.5	med	clinic	low	maybe	yes	4	2
m01938	20160928	26	female	Uni	yes	no	allsoon	3.5	3.5	3.5	3.5	3.5	3.5	med	selfstudy	med	yes	yes	3	3
m01939	20160929	29	male	Uni	yes	no	allsoon	3.5	3.5	3.5	3.5	3.5	3.5	med	clinic	med	yes	yes	3	3
m01940	20161001	40	male	Hi	no	yes	allsoon	3.5	3.5	3.5	3.5	3.5	3.5	med	clinic	low	yes	yes	3	3
m01941	20160930	40	female	Uni	yes	yes	allsoon	3.5	3.5	3.5	3.5	3.5	3.5	med	clinic	low	yes	yes	3	3
m01942	20160928	39	female	Hi	no	yes	allsoon	3.5	3.5	3.5	3.5	3.5	3.5	med	clinic	low	yes	yes	3	3
m01943	20160928	48	female	Hi	yes	yes	allsoon	3.5	3.5	3.5	3.5	3.5	3.5	med	askrel	low	maybe	maybe	3	3
m01944	20160928	37	male	Hi	yes	yes	allsoon	3.5	3.5	3.5	3.5	3.5	3.5	med	clinic	low	maybe	maybe	3	3
m01945	20160928	54	female	Uni	yes	yes	allsoon	3.5	3.5	3.5	3.5	3.5	3.5	med	clinic	low	yes	yes	3	3
m01946	20160928	45	female	Uni	no	yes	allsoon	3.5	3.5	3.5	3.5	3.5	3.5	med	clinic	low	yes	yes	3	3
m01947	20160928	56	male	Uni	no	yes	allsoon	3.5	3.5	3.5	3.5	3.5	3.5	med	clinic	low	yes	yes	3	3
m01948	20160928	45	female	Uni	no	yes	allsoon	3.5	3.5	3.5	3.5	3.5	3.5	med	clinic	low	yes	yes	3	3
m01949	20160928	51	female	Uni	no	yes	allsoon	3.5	3.5	3.5	3.5	3.5	3.5	med	clinic	med	yes	yes	3	3
m01950	20160928	37	male	Hi	no	yes	allsoon	5	4	3	1	4	3.4	med	clinic	low	yes	yes	3	3
m01951	20160928	33	female	Hi	no	no	allsoon	3.5	3.5	3.5	3.5	3.5	3.5	med	clinic	low	no	yes	3	3
m01952	20160928	50	male	Uni	no	no	allsoon	3.5	3.5	3.5	3.5	3.5	3.5	med	askrel	low	maybe	maybe	3	3
m01953	20160928	35	male	Hi	yes	no	allsoon	3.5	3.5	3.5	3.5	3.5	3.5	med	clinic	low	yes	maybe	2	2
m01954	20160927	53	male	Hi	no	yes	partly	3.5	3.5	3.5	3.5	3.5	3.5	med	clinic	low	maybe	maybe	3	3
m01955	20160927	68	male	Uni	no	yes	allsoon	3.5	3.5	3.5	3.5	3.5	3.5	med	askrel	low	yes	yes	3	3
m01956	20160927	40	male	Hi	no	yes	allsoon	3.5	3.5	3.5	3.5	3.5	3.5	med	clinic	med	maybe	maybe	3	5
m01957	20160927	41	male	Uni	yes	no	allsoon	3.5	3.5	3.5	3.5	3.5	3.5	med	clinic	low	no	no	3	3
m01958	20160927	56	male	Uni	yes	no	allsoon	3.5	3.5	3.5	3.5	3.5	3.5	med	askrel	low	maybe	maybe	3	3
m01959	20160929	24	female	Uni	yes	yes	allsoon	3	3	2	3	3	2.8	med	askrel	low	maybe	maybe	2	3
m01960	20161003	20	male	Uni	no	yes	partly	5	4	4	4	3	4	high	clinic	low	yes	yes	5	4
m01961	20161003	25	male	Uni	no	yes	partly	5	4	3	4	5	4.2	high	clinic	low	yes	yes	5	5
m01962	20161003	22	male	Uni	no	yes	partly	5	5	4	4	3	4.2	high	clinic	low	yes	yes	5	3
m01963	20161003	25	female	Hi	yes	yes	later	3	4	5	4	3	3.8	med	clinic	low	no	yes	4	2
m01964	20161003	29	male	Hi	yes	yes	allsoon	4	3	2	5	4	3.6	med	clinic	low	yes	yes	5	1
m01965	20161003	24	male	Uni	no	yes	partly	5	4	3	4	5	4.2	high	clinic	low	yes	yes	5	4
m01966	20161003	25	male	Uni	no	yes	partly	4	4	4	5	5	4.4	high	clinic	low	yes	yes	5	4
m01967	20161003	22	male	Hi	no	yes	allsoon	4	4	4	4	4	4	high	clinic	med	yes	yes	4	4
m01968	20161004	25	male	Uni	no	yes	later	4	3	4	4	3	3.6	med	clinic	low	maybe	maybe	3	3
m01969	20161003	20	male	Uni	no	yes	partly	4	4	4	4	4	4	high	clinic	low	yes	yes	4	4
m01970	20161003	28	male	Hi	no	yes	partly	4	4	4	4	4	4	high	clinic	low	yes	yes	4	4
m01971	20160920	39	male	Uni	yes	yes	allsoon	4	4	4	4	4	4	high	clinic	med	maybe	yes	3	3
m01972	20161004	32	male	Hi	yes	yes	allsoon	2	2	3	4	3	2.8	med	clinic	low	no	no	3	2
m01973	20161003	32	male	Hi	no	yes	partly	5	5	5	5	5	5	high	clinic	low	yes	yes	5	5
m01974	20161003	20	male	Uni	no	yes	later	4	4	4	4	4	4	high	clinic	med	yes	yes	4	4
m01975	20161004	25	male	Uni	yes	yes	allsoon	5	5	5	5	5	5	high	clinic	low	yes	yes	5	5
m01976	20161004	26	male	Uni	no	no	partly	3	3	2	3	3	2.8	med	clinic	low	maybe	no	3	3
m01977	20161004	24	male	Uni	yes	yes	later	3	3	3	4	3	3.2	med	clinic	low	maybe	no	3	2
m01978	20161004	32	male	Hi	no	yes	later	5	4	4	2	1	3.2	med	clinic	low	yes	yes	5	1
m01979	20161003	25	male	Uni	no	yes	partly	4	3	5	4	3	3.8	med	clinic	low	yes	yes	5	4
m01980	20160930	44	male	Hi	yes	yes	later	5	5	1	2	4	3.4	med	clinic	low	yes	yes	5	1
m01981	20160930	27	male	Uni	yes	yes	later	5	4	3	4	1	3.4	med	clinic	low	yes	yes	1	1
m01982	20160930	26	female	Uni	no	yes	allsoon	4	3	3	3	3	3.2	med	clinic	med	maybe	maybe	4	3
m01983	20160930	29	female	Uni	yes	yes	allsoon	2	3	4	4	3	3.2	med	clinic	med	maybe	maybe	4	3
m01984	20161011	19	female	Uni	yes	no	later	5	4	3	4	2	3.6	med	selfstudy	hi	maybe	maybe	5	4
m01985	20161011	19	male	Uni	no	no	partly	5	4	1	4	3	3.4	med	selfstudy	hi	maybe	maybe	4	4
m01986	20161011	15	male	Hi	no	no	allsoon	3	4	2	5	1	3	med	clinic	hi	maybe	maybe	3	2
m01987	20161011	18	female	Uni	no	no	allsoon	4	3	2	4	1	2.8	med	askrel	hi	maybe	maybe	4	2
m01988	20161011	19	male	Uni	no	no	allsoon	4	3	2	2	1	2.4	med	askrel	hi	maybe	maybe	4	4
m01989	20161011	23	female	Uni	yes	no	later	3	2	1	3	4	2.6	med	selfstudy	med	no	no	2	2
m01990	20161011	23	male	Uni	yes	no	partly	3	3	2	3	2	2.6	med	askrel	med	maybe	maybe	2	1
m01991	20161011	21	female	Uni	yes	yes	allsoon	3	3	3	4	3	3.2	med	askrel	hi	maybe	yes	2	2
m01992	20161011	21	male	Uni	yes	yes	allsoon	2	3	2	3	2	2.4	med	selfstudy	hi	no	maybe	1	1
m01993	20161011	21	female	Uni	no	yes	later	1	2	3	1	2	1.8	low	askrel	hi	maybe	yes	2	3
m01994	20161011	21	female	Uni	yes	no	allsoon	4	4	3	4	3	3.6	med	askrel	low	maybe	yes	2	2
m01995	20161010	27	male	Uni	yes	no	allsoon	4	2	1	3	2	2.4	med	askrel	low	no	maybe	3	3
m01996	20161010	22	female	Uni	no	no	partly	1	3	3	2	1	2	med	clinic	low	yes	yes	2	4
m01997	20161010	21	female	Uni	yes	yes	partly	2	4	3	4	3	3.2	med	askrel	low	maybe	maybe	2	2
m01998	20161010	20	female	Uni	yes	no	allsoon	3	3	2	2	4	2.8	med	askrel	med	yes	yes	2	3
m01999	20161010	45	female	Uni	yes	no	later	5	3	3	4	4	3.8	med	clinic	low	yes	yes	2	3
[truncated: 69 more rows]
