# Supplementary material for: Health communication, information technology and the public’s attitude toward periodic general health examinations
Source: F1000Res. 2016 Dec 30;5:2935. [Version 1] doi: 10.12688/f1000research.10508.1 (PMC5247783; doi:10.12688/f1000research.10508.1)
Supplement: Supplementary file 2 [file f1000research-5-11326-s0001.tgz]

Archive with 1 entries (1 files):
- 302bbe45-0342-49ba-b107-4e4fef0570c9.docx
