# Supplementary material for: Health communication, information technology and the public’s attitude toward periodic general health examinations
Source: F1000Res. 2016 Dec 30;5:2935. [Version 1] doi: 10.12688/f1000research.10508.1 (PMC5247783; doi:10.12688/f1000research.10508.1)
Supplement: Supplementary file 5 [file f1000research-5-11326-s0004.tgz › c334ccfe-40f0-4d3f-aeb6-9dbb386bcb0b.csv]

NotImp	ComSubsidy	AffCost	allsoon	later	partly
no	no	med	121	46	22
no	no	hi	60	22	7
no	no	low	122	34	34
no	yes	med	194	33	22
no	yes	hi	62	14	2
no	yes	low	127	27	46
yes	no	med	122	98	30
yes	no	hi	25	34	4
yes	no	low	116	64	46
yes	yes	med	146	47	28
yes	yes	hi	43	7	3
yes	yes	low	148	45	67
